# Supplementary material for: Coral Reef Health Indices versus the Biological, Ecological and Functional Diversity of Fish and Coral Assemblages in the Caribbean Sea
Source: PLoS One. 2016 Aug 31;11(8):e0161812. doi: 10.1371/journal.pone.0161812 (PMC5007032; doi:10.1371/journal.pone.0161812)
Supplement: S1 File — (XLSX) [file pone.0161812.s002.xlsx]

## Sheet: FISH DataBase
						Biological diversity			Ecological diversity			Functional diversity
Transects by site	Zone	HRI per site	2-CHI per site comparable to RHI for analysis	HRI per zone	2-CHI per zone comparable to RHI for analysis	S	Δ+	H'	J'	Δ	Δ*	S	H'	J'
Machones	Cancun	3	1	3	2	24	26.2077	2.15077	0.676756	18.4686	22.3723	11	1.4899	0.621336
Machones	Cancun	3	1	3	2	34	27.9093	2.59984	0.73726	24.4718	27.6075	14	2.0427	0.774027
Machones	Cancun	3	1	3	2	32	28.5234	2.37094	0.684108	23.5333	27.5329	11	1.59378	0.664658
Machones	Cancun	3	1	3	2	31	25.9293	2.25413	0.656419	22.3181	25.9091	12	1.41715	0.570301
Machones	Cancun	3	1	3	2	28	28.1179	2.1411	0.642549	21.9335	26.4485	11	1.60075	0.667565
Cuevones	Cancun	2	1	3	2	23	28.2703	2.01132	0.641468	20.8342	26.8686	11	1.50147	0.626162
Cuevones	Cancun	2	1	3	2	27	29.2633	2.22548	0.675239	31.971	37.7598	12	1.58188	0.636597
Cuevones	Cancun	2	1	3	2	28	30.2217	2.23118	0.66958	24.3355	30.2293	12	1.52515	0.613766
Cuevones	Cancun	2	1	3	2	29	31.316	2.5117	0.74591	27.5987	31.187	12	1.97467	0.794667
Cuevones	Cancun	2	1	3	2	25	30.6825	2.31101	0.717956	27.7635	31.569	11	1.86275	0.776828
Chitales	Cancun	2	1	3	2	24	27.6743	2.23336	0.702746	24.398	28.2961	13	2.05906	0.802767
Chitales	Cancun	2	1	3	2	20	25.2381	1.94799	0.650254	22.3844	27.3556	12	1.86843	0.751911
Chitales	Cancun	2	1	3	2	25	30.6984	2.174	0.67539	28.8609	33.6811	13	1.78992	0.697837
Chitales	Cancun	2	1	3	2	23	30.6042	2.07563	0.661978	29.9562	36.1394	13	1.75186	0.683
Chitales	Cancun	2	1	3	2	18	26.7351	1.78229	0.616628	20.6173	26.1207	8	1.51755	0.729788
El Bajito	Cancun	2	2	3	2	19	28.7107	2.06335	0.700762	22.2965	25.722	10	1.67285	0.726511
El Bajito	Cancun	2	2	3	2	11	24.9351	1.02486	0.4274	12.3426	27.7403	8	0.994628	0.478315
El Bajito	Cancun	2	2	3	2	11	25.2814	1.61959	0.67542	18.8805	24.2182	8	1.54632	0.743622
El Bajito	Cancun	2	2	3	2	6	27.3016	1.10645	0.617519	16.8692	26.2122	5	1.07485	0.667843
El Bajito	Cancun	2	2	3	2	18	28.3847	2.01692	0.697806	22.4111	26.9375	8	1.32201	0.635753
Punta Nizuc	Cancun	2	2	3	2	20	28.2957	2.14124	0.714763	18.5079	21.3722	11	1.53581	0.640485
Punta Nizuc	Cancun	2	2	3	2	20	28.1454	1.77708	0.593205	17.3753	24.387	10	1.50145	0.652073
Punta Nizuc	Cancun	2	2	3	2	14	26.3213	1.05911	0.40132	12.9394	28.2776	8	0.954333	0.458937
Punta Nizuc	Cancun	2	2	3	2	16	29.1667	1.84546	0.665609	22.9318	27.777	9	1.48927	0.677794
Punta Nizuc	Cancun	3	2	3	2	8	25.1701	0.284371	0.136754	3.10904	28.4968	5	0.265815	0.16516
Bonanza	Cancun	3	1	3	2	27	28.3137	2.42818	0.736741	23.8287	27.0388	11	1.57181	0.655495
Bonanza	Cancun	3	1	3	2	22	32.3232	1.94592	0.629534	38.0107	48.0086	10	1.47399	0.640145
Bonanza	Cancun	3	1	3	2	22	27.2727	2.09218	0.676853	21.2036	25.237	9	1.43759	0.654275
Bonanza	Cancun	3	1	3	2	20	29.9749	2.19251	0.731879	25.2171	28.9952	10	1.80194	0.782574
Bonanza	Cancun	3	1	3	2	20	28.2456	1.96935	0.657384	22.303	27.2643	9	1.50949	0.687
Radio Pirata	Cancun	3	2	3	2	25	28.8889	2.53607	0.787874	24.9437	27.2537	13	2.04012	0.795384
Radio Pirata	Cancun	3	2	3	2	26	29.4945	2.64816	0.812792	24.4381	26.3363	12	1.92942	0.776455
Radio Pirata	Cancun	3	2	3	2	28	27.8282	2.02768	0.60851	17.5064	21.4292	11	0.64776	0.270137
Radio Pirata	Cancun	3	2	3	2	28	28.0927	2.30089	0.690501	20.7061	23.9637	11	1.20608	0.502974
Radio Pirata	Cancun	3	2	3	2	25	28.127	2.13913	0.664559	22.8199	27.0035	12	1.46665	0.590223
La Bocana	Cancun	2	2	3	2	33	27.4531	2.57529	0.736533	21.2627	23.8155	13	1.56415	0.609817
La Bocana	Cancun	2	2	3	2	28	28.584	2.50191	0.750826	23.7797	26.4909	11	1.62195	0.676407
La Bocana	Cancun	2	2	3	2	18	25.3035	2.44632	0.846368	23.2779	25.864	9	1.58201	0.720004
La Bocana	Cancun	2	2	3	2	26	27.5897	2.61109	0.801416	22.7164	24.845	11	1.46145	0.609474
La Bocana	Cancun	2	2	3	2	25	29.1429	2.44804	0.760528	22.6593	25.5528	10	1.57755	0.685121
Baliza 1	Chinchorro	2	1	2	1	22	30.7978	0.929821	0.300812	12.6351	32.0123	11	0.795695	0.331831
Baliza 1	Chinchorro	2	1	2	1	14	30.3506	0.679725	0.257564	8.91334	34.4805	9	0.64558	0.293816
Baliza 1	Chinchorro	2	1	2	1	29	32.4537	2.17307	0.645345	23.9246	28.0507	13	1.57548	0.614234
Baliza 1	Chinchorro	2	1	2	1	18	28.727	1.75261	0.606361	21.5061	27.8343	10	1.54321	0.670206
Baliza 1	Chinchorro	2	1	2	1	17	31.5826	2.19694	0.775423	29.0517	32.6472	10	1.63188	0.708716
Baliza 2	Chinchorro	2	1	2	1	16	31.9048	1.95154	0.703869	28.897	33.551	9	1.73272	0.788594
Baliza 2	Chinchorro	2	1	2	1	19	31.2448	2.00312	0.680306	23.5121	29.0761	9	1.40692	0.640318
Baliza 2	Chinchorro	2	1	2	1	23	32.317	2.34509	0.747916	30.0818	33.9566	11	1.5149	0.631763
Baliza 2	Chinchorro	2	1	2	1	27	28.897	2.07988	0.631062	21.3306	25.521	12	1.54371	0.621236
Baliza 2	Chinchorro	2	1	2	1	29	29.7091	2.03782	0.605179	15.7451	20.5276	12	0.944552	0.380116
Baliza 3	Chinchorro	2	1	2	1	21	30.907	1.45476	0.47783	16.9204	29.4419	9	0.781399	0.35563
Baliza 3	Chinchorro	2	1	2	1	19	29.1284	1.43347	0.48684	17.4531	27.9465	12	1.29975	0.523057
Baliza 3	Chinchorro	2	1	2	1	30	32.2277	1.34171	0.394481	16.8375	28.7635	12	1.07447	0.432397
Baliza 3	Chinchorro	2	1	2	1	17	28.9916	1.55253	0.547976	19.6282	28.7377	9	1.47597	0.671743
Baliza 3	Chinchorro	2	1	2	1	27	29.8738	1.7738	0.538195	22.9968	30.5587	11	1.33205	0.555506
Baliza 4	Chinchorro	2	1	2	1	21	30.7029	1.95135	0.640936	24.0882	29.968	12	1.45004	0.58354
Baliza 4	Chinchorro	2	1	2	1	21	30.1814	2.32224	0.762759	26.3178	29.1838	9	1.62179	0.738108
Baliza 4	Chinchorro	2	1	2	1	22	31.8903	2.47134	0.799516	33.4675	36.732	11	2.08883	0.87111
Baliza 4	Chinchorro	2	1	2	1	23	30.2466	2.12167	0.676663	21.3756	25.2551	11	1.16938	0.48767
Baliza 4	Chinchorro	2	1	2	1	32	31.9988	2.43311	0.702046	32.8232	37.2045	13	1.85343	0.722599
Baliza 5	Chinchorro	2	1	2	1	16	33.8095	2.18478	0.787994	32.6267	36.9618	10	1.95906	0.850807
Baliza 5	Chinchorro	2	1	2	1	27	33.8489	2.19454	0.665852	25.775	30.2849	12	1.92447	0.774465
Baliza 5	Chinchorro	2	1	2	1	26	31.1795	2.19524	0.673781	23.8354	28.658	10	1.63434	0.709783
Baliza 5	Chinchorro	2	1	2	1	15	26.2585	1.74262	0.643496	19.7636	25.9422	8	1.5944	0.766744
Baliza 5	Chinchorro	2	1	2	1	23	30.1525	2.3679	0.755193	30.5339	34.0311	12	1.86357	0.749955
Baliza 6	Chinchorro	1	1	2	1	23	29.8513	1.85949	0.593046	30.7676	39.8691	9	1.16574	0.53055
Baliza 6	Chinchorro	1	1	2	1	24	29.5549	2.06678	0.650329	25.724	30.613	10	1.0832	0.470426
Baliza 6	Chinchorro	1	1	2	1	19	30.5764	1.97698	0.671427	25.6659	30.7834	8	0.835056	0.401577
Baliza 6	Chinchorro	1	1	2	1	29	33.4858	2.3152	0.687554	24.7536	28.8281	11	1.21584	0.507044
Baliza 6	Chinchorro	1	1	2	1	22	30.8596	0.580198	0.187703	7.51254	32.8331	11	0.468868	0.195533
Chancay 1	Chinchorro	1	1	2	1	19	29.1284	2.4395	0.828512	32.2355	32.5656	10	1.93447	0.840128
Chancay 1	Chinchorro	1	1	2	1	16	32.4603	2.10457	0.759065	35.3264	38.5872	7	1.36553	0.701744
Chancay 1	Chinchorro	1	1	2	1	16	29.7222	1.91204	0.689621	29.478	32.1077	8	1.67648	0.806215
Chancay 1	Chinchorro	1	1	2	1	5	33.8095	0.812579	0.504884	28.1999	46.6563	4	0.803265	0.579433
Chancay 1	Chinchorro	1	1	2	1	14	35.2695	1.80173	0.682717	35.0178	42.7166	8	1.56035	0.750371
Chancay 2	Chinchorro	1	1	2	1	14	32.6531	1.67398	0.634309	30.2047	38.3562	7	1.34029	0.688771
Chancay 2	Chinchorro	1	1	2	1	12	34.1991	1.58527	0.637958	30.6902	39.2163	7	1.28454	0.660122
Chancay 2	Chinchorro	1	1	2	1	12	30.5916	1.80659	0.727025	32.2406	39.7705	7	1.24859	0.641649
Chancay 2	Chinchorro	1	1	2	1	16	31.9048	2.08525	0.752097	32.7269	37.4463	6	1.35891	0.758421
Chancay 2	Chinchorro	1	1	2	1	14	28.8854	1.97795	0.749493	32.1319	37.8882	8	1.44697	0.695843
Chancay 3	Chinchorro	1	1	2	1	20	30.5514	2.34024	0.78119	29.2401	32.0793	10	1.64485	0.714351
Chancay 3	Chinchorro	1	1	2	1	17	33.6835	1.54107	0.54393	22.0251	30.9194	9	1.20557	0.548677
Chancay 3	Chinchorro	1	1	2	1	13	30.6471	1.7741	0.69167	31.0609	33.8855	7	1.43618	0.73805
Chancay 3	Chinchorro	1	1	2	1	13	30.6471	1.92736	0.751424	32.7439	38.2991	8	1.64512	0.791137
Chancay 3	Chinchorro	1	1	2	1	15	32.2902	2.08986	0.77172	35.4966	41.8513	9	1.46867	0.66842
Chancay 4	Chinchorro	2	1	2	1	13	28.9377	1.60256	0.624792	27.6503	36.148	8	1.03339	0.496954
Chancay 4	Chinchorro	2	1	2	1	10	25.1852	0.9533	0.414013	12.2857	28.3735	6	0.867467	0.484143
Chancay 4	Chinchorro	2	1	2	1	13	30.3419	1.18573	0.462283	18.1887	32.703	9	1.00554	0.457643
Chancay 4	Chinchorro	2	1	2	1	19	30.6878	1.7962	0.610031	26.1952	35.5212	10	1.51894	0.659667
Chancay 4	Chinchorro	2	1	2	1	19	32.8321	1.73594	0.589565	24.2	33.4538	10	1.44513	0.627614
Chancay 5	Chinchorro	2	1	2	1	17	31.8277	1.90833	0.673557	27.4877	33.8652	10	1.55597	0.675747
Chancay 5	Chinchorro	2	1	2	1	10	34.9206	1.69824	0.737536	31.7824	41.0989	7	1.53933	0.791061
Chancay 5	Chinchorro	2	1	2	1	19	33.3055	2.34109	0.79509	34.2698	38.378	8	1.53843	0.739828
Chancay 5	Chinchorro	2	1	2	1	15	34.2857	1.07091	0.395454	20.5657	41.7988	8	1.00514	0.483369
Chancay 5	Chinchorro	2	1	2	1	17	33.8235	2.00802	0.708743	33.7281	39.3522	8	1.6708	0.803487
Chancay 6	Chinchorro	2	1	2	1	19	30.7714	1.93025	0.655559	32.9123	39.9514	10	1.60183	0.695668
Chancay 6	Chinchorro	2	1	2	1	16	33.1746	2.04104	0.73615	26.9008	31.533	9	1.7666	0.804013
Chancay 6	Chinchorro	2	1	2	1	24	32.8502	2.61387	0.822476	33.2878	35.1016	11	2.01716	0.84122
Chancay 6	Chinchorro	2	1	2	1	17	32.528	2.07119	0.731041	32.5212	37.6727	10	1.65959	0.720752
Chancay 6	Chinchorro	2	1	2	1	12	27.1284	1.44321	0.580792	18.5628	25.4483	6	0.746315	0.416526
Colorados 1	Chinchorro	1	1	2	1	12	33.6941	0.196198	0.0789559	2.92288	41.4139	6	0.184962	0.103229
Colorados 1	Chinchorro	1	1	2	1	17	33.7885	1.9572	0.690804	35.1293	42.8565	8	1.26159	0.606697
Colorados 1	Chinchorro	1	1	2	1	18	31.5593	2.14992	0.743821	26.0671	29.5149	9	1.51814	0.690935
Colorados 1	Chinchorro	1	1	2	1	24	33.4369	2.35	0.739446	30.3829	34.2964	11	1.90319	0.793693
Colorados 1	Chinchorro	1	1	2	1	18	29.5051	2.23846	0.774455	27.333	27.212	9	1.66703	0.758699
Colorados 2	Chinchorro	1	1	2	1	16	35.7937	2.29059	0.826156	38.3209	39.4295	6	1.29257	0.721395
Colorados 2	Chinchorro	1	1	2	1	12	33.3333	1.99544	0.803026	40.3799	37.4502	8	1.51248	0.727347
Colorados 2	Chinchorro	1	1	2	1	15	31.8821	2.26233	0.835408	33.5552	30.9341	8	1.80215	0.866653
Colorados 2	Chinchorro	1	1	2	1	16	29.3651	1.76524	0.636677	20.489	25.6484	7	1.22367	0.628839
Colorados 2	Chinchorro	1	1	2	1	19	33.0549	1.88656	0.640721	27.5961	34.657	8	1.37997	0.663627
Colorados 3	Chinchorro	1	1	2	1	17	33.5784	2.04395	0.721426	35.0919	41.4142	9	1.32521	0.603127
Colorados 3	Chinchorro	1	1	2	1	17	35.8543	1.93259	0.68212	36.6246	43.7803	8	1.38914	0.668037
Colorados 3	Chinchorro	1	1	2	1	13	32.967	1.5616	0.608822	29.3171	41.9051	6	1.01967	0.569088
Colorados 3	Chinchorro	1	1	2	1	18	35.2007	2.27064	0.785588	39.0796	42.0321	9	1.84279	0.838688
Colorados 3	Chinchorro	1	1	2	1	26	32.8498	2.56688	0.787847	34.9998	37.6619	11	2.01035	0.838381
Colorados 4	Chinchorro	1	1	2	1	16	32.381	2.14488	0.773601	30.9168	35.2294	9	1.91699	0.872461
Colorados 4	Chinchorro	1	1	2	1	19	31.3283	1.99099	0.676186	30.5564	36.119	10	1.8206	0.790676
Colorados 4	Chinchorro	1	1	2	1	18	31.1547	1.70988	0.591578	28.1343	36.7134	7	0.460573	0.236688
Colorados 4	Chinchorro	1	1	2	1	19	34.6422	1.58864	0.539538	26.1127	39.3618	9	1.39989	0.637118
Colorados 4	Chinchorro	1	1	2	1	23	33.5404	2.02129	0.644648	31.5646	37.7373	11	1.56012	0.650622
Colorados 5	Chinchorro	1	1	2	1	17	35.5042	1.71457	0.605168	26.5256	34.8445	6	1.06866	0.596433
Colorados 5	Chinchorro	1	1	2	1	19	30.5764	1.48879	0.505629	23.1991	35.7587	8	1.21273	0.583202
Colorados 5	Chinchorro	1	1	2	1	20	32.8822	2.22535	0.742841	31.5115	35.1876	9	1.68716	0.767859
Colorados 5	Chinchorro	1	1	2	1	14	28.7284	1.71104	0.648353	27.3558	34.6572	6	1.26462	0.705798
Colorados 5	Chinchorro	1	1	2	1	20	31.1529	2.11438	0.705798	28.0078	33.1763	9	1.57789	0.718128
Colorados 6	Chinchorro	1	1	2	1	18	33.3645	1.75961	0.608783	31.9371	41.9422	10	1.49992	0.651406
Colorados 6	Chinchorro	1	1	2	1	17	35.6092	2.16854	0.765401	36.1734	41.1653	8	1.62327	0.780628
Colorados 6	Chinchorro	1	1	2	1	21	32.1995	2.36453	0.77665	27.3433	30.1039	8	1.80926	0.870072
Colorados 6	Chinchorro	1	1	2	1	19	31.3562	0.245682	0.0834394	2.50627	30.9471	10	0.158604	0.0688811
Colorados 6	Chinchorro	1	1	2	1	13	35.9585	1.69025	0.658981	31.0183	39.1491	6	1.35649	0.757071
Cueva Tib 1	Chinchorro	1	1	2	1	10	31.0053	1.47797	0.641873	17.0752	23.9735	8	1.47513	0.709388
Cueva Tib 1	Chinchorro	1	1	2	1	13	37.1184	1.92808	0.751701	31.955	38.2923	9	1.412	0.642631
Cueva Tib 1	Chinchorro	1	1	2	1	17	33.7185	1.89099	0.667438	30.5031	37.1924	9	1.27055	0.578252
Cueva Tib 1	Chinchorro	1	1	2	1	17	33.6835	2.11368	0.746035	33.2028	37.6699	10	1.77717	0.771813
Cueva Tib 1	Chinchorro	1	1	2	1	17	33.6134	1.86009	0.656532	33.9564	41.7873	9	1.44683	0.658482
Cueva Tib 2	Chinchorro	1	2	2	1	20	31.203	0.276481	0.0922916	2.71016	31.3046	9	0.246591	0.112229
Cueva Tib 2	Chinchorro	1	2	2	1	15	32.4263	0.1038	0.0383301	1.25664	41.1944	7	0.099856	0.0513158
Cueva Tib 2	Chinchorro	1	2	2	1	13	32.967	1.77643	0.692581	35.9354	43.7077	7	1.38606	0.712293
Cueva Tib 2	Chinchorro	1	2	2	1	10	31.0053	1.50793	0.654887	32.1856	41.0599	7	1.29594	0.665979
Cueva Tib 2	Chinchorro	1	2	2	1	14	34.9032	1.68212	0.637393	33.0234	43.1312	6	1.2777	0.713098
Cueva Tib 3	Chinchorro	1	1	2	1	18	33.489	1.01984	0.35284	13.8605	35.4715	10	0.934662	0.405918
Cueva Tib 3	Chinchorro	1	1	2	1	17	33.8936	2.38426	0.841539	35.617	37.7253	9	1.93618	0.881192
Cueva Tib 3	Chinchorro	1	1	2	1	16	33.6508	2.24461	0.809572	34.83	32.0183	7	1.78595	0.917797
Cueva Tib 3	Chinchorro	1	1	2	1	16	33.9286	2.2911	0.82634	36.0256	37.7528	8	1.76716	0.849827
Cueva Tib 3	Chinchorro	1	1	2	1	24	34.7481	2.20895	0.695062	30.2106	35.8609	11	1.88539	0.786269
Cueva Tib 4	Chinchorro	1	1	2	1	14	32.4961	1.83193	0.694159	28.1518	34.874	8	1.39184	0.669333
Cueva Tib 4	Chinchorro	1	1	2	1	13	30.2198	1.29332	0.504228	26.4832	43.6396	6	0.928643	0.518285
Cueva Tib 4	Chinchorro	1	1	2	1	9	31.3492	1.36083	0.619341	17.5375	24.7161	5	0.838289	0.520858
Cueva Tib 4	Chinchorro	1	1	2	1	14	32.6531	2.04742	0.775814	33.274	38.3567	7	1.43278	0.736303
Cueva Tib 4	Chinchorro	1	1	2	1	12	33.4055	1.69046	0.680293	27.6735	34.2844	6	1.22557	0.684004
Cueva Tib 5	Chinchorro	1	2	2	1	20	29.198	1.62913	0.543816	17.3793	24.4519	11	0.718831	0.299776
Cueva Tib 5	Chinchorro	1	2	2	1	22	30.4886	0.978471	0.31655	8.15768	20.5898	12	0.590706	0.237718
Cueva Tib 5	Chinchorro	1	2	2	1	14	29.304	2.0384	0.772398	28.0188	31.6741	7	0.913175	0.469279
Cueva Tib 5	Chinchorro	1	2	2	1	15	25.8957	1.13868	0.420479	15.4206	28.5013	10	0.794062	0.344857
Cueva Tib 5	Chinchorro	1	2	2	1	19	30.7992	2.37607	0.80697	33.565	36.4272	10	1.84675	0.802034
Cueva Tib 6	Chinchorro	1	1	2	1	22	32.2202	1.84984	0.59845	25.3773	32.4229	11	1.51762	0.632897
Cueva Tib 6	Chinchorro	1	1	2	1	18	32.8042	1.844	0.637979	31.022	39.4207	9	1.50293	0.684014
Cueva Tib 6	Chinchorro	1	1	2	1	11	28.8312	1.45944	0.608636	31.7909	41.9028	7	0.754344	0.387656
Cueva Tib 6	Chinchorro	1	1	2	1	15	32.1542	2.22629	0.822101	35.9025	32.8969	8	1.40453	0.675435
Cueva Tib 6	Chinchorro	1	1	2	1	18	33.0221	1.6631	0.575395	31.0808	41.2243	11	1.43864	0.599959
La Caldera 1	Chinchorro	1	1	2	1	29	29.8264	2.1551	0.640008	24.9371	29.5767	12	1.61142	0.648484
La Caldera 1	Chinchorro	1	1	2	1	19	28.9613	2.4041	0.816488	28.5735	27.7962	11	2.05792	0.858219
La Caldera 1	Chinchorro	1	1	2	1	17	33.6485	0.578226	0.204089	15.4241	69.3404	11	0.564268	0.235318
La Caldera 1	Chinchorro	1	1	2	1	16	28.9286	1.95299	0.704392	38.6908	39.965	8	1.40247	0.674445
La Caldera 1	Chinchorro	1	1	2	1	20	30.5013	2.00057	0.667806	20.665	24.5769	11	1.50786	0.628825
La Caldera 2	Chinchorro	1	1	2	1	17	31.7227	1.93177	0.681832	31.4143	38.2471	10	1.55316	0.674528
La Caldera 2	Chinchorro	1	1	2	1	19	31.9967	2.08436	0.707896	31.8669	37.9943	8	1.47662	0.710102
La Caldera 2	Chinchorro	1	1	2	1	17	30.2871	2.10038	0.741343	32.9927	35.9295	8	1.53326	0.737342
La Caldera 2	Chinchorro	1	1	2	1	22	29.4166	2.43625	0.788164	29.9203	32.132	9	1.77284	0.806856
La Caldera 2	Chinchorro	1	1	2	1	22	29.664	2.1493	0.695333	28.5463	33.1586	10	1.58842	0.689841
La Caldera 3	Chinchorro	1	1	2	1	17	31.1975	1.82857	0.645405	32.367	40.4603	9	1.54668	0.703924
La Caldera 3	Chinchorro	1	1	2	1	18	31.4659	2.30205	0.796456	35.1204	38.6989	8	1.60645	0.77254
La Caldera 3	Chinchorro	1	1	2	1	20	28.6967	2.23355	0.745578	20.7512	24.0133	9	1.61027	0.732866
La Caldera 3	Chinchorro	1	1	2	1	16	28.1349	1.77637	0.64069	28.4082	34.613	10	1.51219	0.656734
La Caldera 3	Chinchorro	1	1	2	1	16	28.6905	2.06693	0.745488	26.9063	31.2143	8	1.55544	0.748007
La Caldera 4	Chinchorro	1	1	2	1	17	32.598	2.04104	0.720398	31.4796	35.8432	9	1.46659	0.667472
La Caldera 4	Chinchorro	1	1	2	1	22	31.8697	2.26439	0.732567	35.9286	39.8627	10	1.85724	0.806591
La Caldera 4	Chinchorro	1	1	2	1	14	32.9147	1.64393	0.622922	31.7448	39.8377	8	1.34309	0.645891
La Caldera 4	Chinchorro	1	1	2	1	21	34.1043	1.65642	0.544064	25.2729	36.8729	10	1.28529	0.558194
La Caldera 4	Chinchorro	1	1	2	1	21	32.6531	1.74927	0.574562	43.0411	58.6642	13	1.69698	0.661602
La Caldera 5	Chinchorro	2	1	2	1	20	31.1779	2.27616	0.759802	29.4658	31.2947	11	1.89788	0.791475
La Caldera 5	Chinchorro	2	1	2	1	28	29.8564	1.83013	0.549225	19.9381	28.9266	12	1.54095	0.620123
La Caldera 5	Chinchorro	2	1	2	1	22	28.86	2.40523	0.77813	24.8679	25.9041	9	1.90989	0.869228
La Caldera 5	Chinchorro	2	1	2	1	21	32.1995	2.42173	0.795437	30.4845	32.5638	12	1.85853	0.747927
La Caldera 5	Chinchorro	2	1	2	1	23	30.1148	2.34684	0.748477	23.1892	26.0863	12	1.87991	0.756531
La Caldera 6	Chinchorro	2	1	2	1	26	31.4579	2.32389	0.713267	24.7817	29.2054	10	1.81005	0.786093
La Caldera 6	Chinchorro	2	1	2	1	24	31.7978	2.02162	0.636119	24.823	30.4029	11	1.81035	0.754974
La Caldera 6	Chinchorro	2	1	2	1	22	34.8176	2.13982	0.692265	30.173	34.9599	11	1.77805	0.741503
La Caldera 6	Chinchorro	2	1	2	1	24	35.1104	1.26429	0.397818	31.8402	65.0143	13	1.13872	0.443953
La Caldera 6	Chinchorro	2	1	2	1	21	36.1678	1.01832	0.334477	27.1708	67.1485	10	0.943979	0.409965
Penelope 1	Chinchorro	1	1	2	1	14	36.3684	1.68217	0.637412	34.7199	43.7455	7	1.46112	0.750868
Penelope 1	Chinchorro	1	1	2	1	8	36.0544	1.60653	0.772578	33.4331	37.2929	6	1.38284	0.771778
Penelope 1	Chinchorro	1	1	2	1	14	34.7462	1.59375	0.603909	34.6124	45.4705	7	1.24378	0.639178
Penelope 1	Chinchorro	1	1	2	1	20	32.7068	1.91768	0.640138	35.5175	43.4359	10	1.42797	0.620159
Penelope 1	Chinchorro	1	1	2	1	14	35.0078	1.46012	0.553274	32.4613	45.4156	6	1.10119	0.614585
Penelope 2	Chinchorro	1	1	2	1	16	33.5317	1.90534	0.687207	35.1933	42.753	7	1.3717	0.704916
Penelope 2	Chinchorro	1	1	2	1	20	33.4586	2.32055	0.774618	30.115	33.4547	8	1.24824	0.600278
Penelope 2	Chinchorro	1	1	2	1	17	34.8039	2.04701	0.722504	35.1715	40.8944	7	1.52021	0.781235
Penelope 2	Chinchorro	1	1	2	1	11	36.2771	1.34282	0.559999	29.4561	41.5908	6	1.30866	0.730378
Penelope 2	Chinchorro	1	1	2	1	8	35.034	0.692931	0.333229	16.7307	46.6415	4	0.664493	0.47933
Penelope 3	Chinchorro	1	1	2	1	12	30.3752	1.82503	0.734446	30.7795	34.7697	8	1.41191	0.678985
Penelope 3	Chinchorro	1	1	2	1	6	34.9206	0.854149	0.476709	21.2269	45.8902	5	0.831358	0.516552
Penelope 3	Chinchorro	1	1	2	1	8	37.415	1.18455	0.569646	31.0688	44.177	7	1.14468	0.588249
Penelope 3	Chinchorro	1	1	2	1	22	31.478	2.14518	0.694	30.1274	35.389	9	1.61302	0.734115
Penelope 3	Chinchorro	1	1	2	1	21	30.2948	1.93286	0.634863	26.854	32.2207	10	1.65974	0.720817
Penelope 4	Chinchorro	1	1	2	1	15	31.746	1.79733	0.663698	33.561	41.678	8	1.42642	0.685962
Penelope 4	Chinchorro	1	1	2	1	15	32.6984	1.68898	0.62369	30.7401	38.0453	8	1.50116	0.721904
Penelope 4	Chinchorro	1	1	2	1	13	33.0281	1.32679	0.517279	28.2857	43.4923	6	1.09063	0.608691
Penelope 4	Chinchorro	1	1	2	1	9	35.7143	1.26523	0.575832	28.241	44.2127	6	1.22119	0.681561
Penelope 4	Chinchorro	1	1	2	1	8	36.9048	1.05873	0.509142	27.887	45.2163	5	1.01816	0.632616
Penelope 5	Chinchorro	2	1	2	1	19	29.379	1.85916	0.631415	21.3397	27.8997	11	1.51564	0.632069
Penelope 5	Chinchorro	2	1	2	1	21	26.4853	1.80945	0.594329	19.8589	25.0712	11	1.02797	0.428697
Penelope 5	Chinchorro	2	1	2	1	20	28.6216	2.11757	0.706863	23.2761	27.2506	10	1.78906	0.776979
Penelope 5	Chinchorro	2	1	2	1	13	25.5189	0.993299	0.387259	12.7712	25.8334	7	0.780192	0.40094
Penelope 5	Chinchorro	2	1	2	1	17	29.6569	2.10054	0.741399	28.2469	31.3009	9	1.84078	0.837773
Penelope 6	Chinchorro	1	1	2	1	21	29.4104	2.17812	0.715422	29.1754	34.1365	8	1.43177	0.688538
Penelope 6	Chinchorro	1	1	2	1	13	29.4872	1.74916	0.681949	27.2612	34.0082	7	1.43997	0.739999
Penelope 6	Chinchorro	1	1	2	1	17	31.0574	1.80954	0.638687	23.7417	29.2194	9	1.04122	0.47388
Penelope 6	Chinchorro	1	1	2	1	10	34.3915	1.57602	0.684458	32.0531	43.5167	6	0.814328	0.454485
Penelope 6	Chinchorro	1	1	2	1	11	32.8139	1.32413	0.552207	27.8709	40.8968	6	0.999558	0.557864
Piedra Barracuda	Punta Manabique	1	1	1	1	7	32.8798	1.59545	0.8199	33.7733	30.9796	4	0.62549	0.451195
Piedra Barracuda	Punta Manabique	1	1	1	1	7	27.4376	1.33312	0.685088	26.972	27.9035	6	1.21423	0.677676
Piedra Barracuda	Punta Manabique	1	1	1	1	9	27.7778	1.43821	0.654556	18.9405	28.0424	7	1.2782	0.656867
Piedra Barracuda	Punta Manabique	1	1	1	1	7	27.8912	0.823657	0.423276	14.8062	27.8124	5	0.694374	0.431439
Piedra Barracuda	Punta Manabique	1	1	1	1	11	25.6277	1.35297	0.564234	16.8235	25.0375	6	0.730241	0.407556
Bajo del Cabo	Punta Manabique	1	1	1	1	6	26.9841	0.903722	0.504377	17.7696	28.5639	5	0.259667	0.16134
Bajo del Cabo	Punta Manabique	1	1	1	1	8	26.7007	1.54359	0.742311	20.8956	23.3213	5	0.506266	0.31456
Bajo del Cabo	Punta Manabique	1	1	1	1	3	20.6349	1.03327	0.940524	-3.4899	23.7521	1	0	0
Bajo del Cabo	Punta Manabique	1	1	1	1	9	26.8519	1.34459	0.611949	20.6546	28.1057	6	1.17331	0.654834
Bajo del Cabo	Punta Manabique	1	1	1	1	6	33.3333	1.13352	0.632627	26.1952	35.072	4	0.206923	0.149263
Bajo del Cabo	Punta Manabique	1	1	1	1	5	28.5714	0.881583	0.547758	15.472	28.5714	3	0.376689	0.342877
Bajo del Cabo	Punta Manabique	1	1	1	1	8	22.619	1.23905	0.595855	22.1458	27.9255	5	1.14259	0.709928
Motaguilla	Punta Manabique	1	1	1	1	9	38.4921	1.30195	0.592542	38.7564	46.5998	7	1.21876	0.626321
Motaguilla	Punta Manabique	1	1	1	1	13	37.4237	1.45534	0.567394	34.7219	41.882	8	1.31878	0.634197
Motaguilla	Punta Manabique	1	1	1	1	9	25.3968	0.536668	0.244248	6.96499	28.5526	7	0.504934	0.259485
Motaguilla	Punta Manabique	1	1	1	1	7	36.0544	1.73053	0.889319	-15.1247	26.0295	6	1.55666	0.868788
Motaguilla	Punta Manabique	1	1	1	1	9	30.9524	1.43847	0.654677	39.5641	40.7485	7	1.38822	0.713402
Motaguilla	Punta Manabique	1	1	1	1	12	36.1472	1.59937	0.643635	32.6292	37.1012	8	0.692501	0.333022
Punta Pelicano 1	Cayos Cochinos	3	1	3	2	18	29.1005	1.51006	0.522446	20.1019	28.1262	10	1.44113	0.625875
Punta Pelicano 1	Cayos Cochinos	3	1	3	2	20	28.8972	1.53251	0.511565	17.3528	28.3668	11	1.29703	0.540902
Punta Pelicano 1	Cayos Cochinos	3	1	3	2	12	27.9942	1.28269	0.516193	19.5183	29.7939	7	1.10921	0.570019
Punta Pelicano 1	Cayos Cochinos	3	1	3	2	10	26.1376	2.01341	0.874415	21.7398	25.503	7	1.66454	0.855405
Punta Pelicano 2	Cayos Cochinos	1	1	3	2	17	35.7843	1.90752	0.673271	27.3689	34.2259	9	1.56195	0.710873
Punta Pelicano 2	Cayos Cochinos	1	1	3	2	13	33.1502	1.80364	0.703187	24.5163	30.5228	9	1.61113	0.733257
Punta Pelicano 2	Cayos Cochinos	1	1	3	2	13	30.7692	1.08899	0.424564	13.409	26.9558	9	0.885424	0.402974
Punta Pelicano 2	Cayos Cochinos	1	1	3	2	5	23.3333	1.05943	0.658258	16.1401	25.8755	4	0.865407	0.624259
Punta Pelicano 3	Cayos Cochinos	2	1	3	2	21	33.9909	1.99661	0.655803	23.4911	29.8911	11	1.51771	0.632934
Punta Pelicano 3	Cayos Cochinos	2	1	3	2	12	25.3968	0.830313	0.334143	9.96148	27.7215	8	0.772086	0.371295
Punta Pelicano 3	Cayos Cochinos	2	1	3	2	14	25.1701	1.19618	0.453262	13.8433	28.0731	7	0.983552	0.505446
Punta Pelicano 3	Cayos Cochinos	2	1	3	2	11	29.5238	1.40805	0.587204	19.6096	28.4178	7	1.31096	0.673699
Grupera 1	Cayos Cochinos	3	1	3	2	22	32.6324	1.95986	0.634044	23.3909	29.1728	10	1.54968	0.673017
Grupera 1	Cayos Cochinos	3	1	3	2	19	33.1941	1.97801	0.671777	34.7338	43.1352	11	1.58316	0.66023
Grupera 1	Cayos Cochinos	3	1	3	2	8	25.1701	0.451081	0.216924	5.08043	28.5329	6	0.438184	0.244555
Grupera 1	Cayos Cochinos	3	1	3	2	7	32.8798	0.469207	0.241125	7.24888	31.2484	6	0.434378	0.242431
Grupera 2	Cayos Cochinos	1	1	3	2	13	27.0452	1.80405	0.703348	21.9357	26.9848	8	1.2464	0.599392
Grupera 2	Cayos Cochinos	1	1	3	2	5	24.7619	1.25606	0.780433	14.6711	17.3399	4	0.709064	0.511482
Grupera 2	Cayos Cochinos	1	1	3	2	11	27.0996	1.86927	0.779546	22.3606	26.6156	8	1.77265	0.852462
Grupera 2	Cayos Cochinos	1	1	3	2	7	27.2109	1.38655	0.712545	18.9516	24.7965	5	1.23662	0.768353
Grupera 3	Cayos Cochinos	3	3	3	2	24	30.2105	2.26168	0.711656	25.6449	31.4032	10	1.42073	0.617013
Grupera 3	Cayos Cochinos	3	3	3	2	29	32.266	1.33284	0.39582	14.7433	29.6044	11	1.0868	0.453232
Grupera 3	Cayos Cochinos	3	3	3	2	16	29.7619	1.70413	0.614634	22.1668	30.8533	8	1.09836	0.528201
Grupera 3	Cayos Cochinos	3	3	3	2	19	28.3765	2.04045	0.692983	20.9537	25.4035	10	1.45732	0.632907
Mariposales 1	Cayos Cochinos	1	1	3	2	15	34.9206	1.65977	0.612903	21.9985	29.3457	8	1.43721	0.69115
Mariposales 1	Cayos Cochinos	1	1	3	2	21	31.1111	2.19598	0.72129	34.7565	39.6325	11	1.81484	0.756847
Mariposales 1	Cayos Cochinos	1	1	3	2	21	28.9796	2.24905	0.738719	27.267	31.8444	12	2.05182	0.825712
Mariposales 1	Cayos Cochinos	1	1	3	2	22	32.55	2.34012	0.757063	29.97	33.2668	10	1.79066	0.777675
Mariposales 1	Cayos Cochinos	1	1	3	2	19	33.5561	1.97859	0.671975	43.1777	55.3515	9	1.51319	0.688682
Mariposales 1	Cayos Cochinos	1	1	3	2	14	27.1062	2.16801	0.821507	22.4523	26.089	8	1.69607	0.815639
Mariposales 2	Cayos Cochinos	2	2	3	2	22	34.2404	1.78867	0.578662	25.4726	33.9113	11	1.67568	0.698811
Mariposales 2	Cayos Cochinos	2	2	3	2	10	30.1587	1.29087	0.560617	11.9503	19.1832	6	0.643866	0.359349
Mariposales 2	Cayos Cochinos	2	2	3	2	20	36.5915	1.47111	0.491069	20.4472	32.0483	12	1.32213	0.532066
Mariposales 2	Cayos Cochinos	2	2	3	2	13	35.1038	1.16755	0.455193	21.7916	34.7711	9	1.12265	0.510939
Salamandinga 1	Cayos Cochinos	2	1	3	2	11	30.2165	1.39687	0.58254	17.5521	24.7394	7	1.25745	0.646203
Salamandinga 1	Cayos Cochinos	2	1	3	2	14	27.6295	1.76507	0.668825	38.8102	28.8479	6	1.43996	0.803657
Salamandinga 1	Cayos Cochinos	2	1	3	2	13	29.243	1.83282	0.714564	27.2585	33.2579	8	1.45802	0.70116
Salamandinga 1	Cayos Cochinos	2	1	3	2	19	32.8599	1.50556	0.511324	17.1072	27.898	10	1.39081	0.60402
Salamandinga 1	Cayos Cochinos	2	1	3	2	9	23.9418	0.263459	0.119905	2.58988	28.4399	5	0.228346	0.141879
Salamandinga 1	Cayos Cochinos	2	1	3	2	13	28.9988	1.06572	0.415495	10.0175	20.548	10	1.04761	0.454971
Salamandinga 2	Cayos Cochinos	1	1	3	2	11	26.0606	1.63369	0.681302	22.6614	27.1575	6	0.530177	0.295897
Salamandinga 2	Cayos Cochinos	1	1	3	2	7	31.746	1.40326	0.721135	31.6514	41.2703	5	1.2568	0.780892
Salamandinga 2	Cayos Cochinos	1	1	3	2	15	26.2585	1.72113	0.635561	19.4244	25.6787	7	1.15023	0.591102
Salamandinga 2	Cayos Cochinos	1	1	3	2	12	26.1905	2.10553	0.847326	22.6488	25.4805	7	1.27051	0.652915
Salamandinga 2	Cayos Cochinos	1	1	3	2	17	31.2675	2.26473	0.799352	26.5332	29.8186	8	1.69346	0.814382
Salamandinga 2	Cayos Cochinos	1	1	3	2	12	25.1082	1.15735	0.465753	15.4652	26.1871	8	1.11547	0.536428
Roatan Bank 1	Cayos Cochinos	3	3	3	2	26	32.7766	1.9133	0.587244	23.0834	30.3872	12	1.64189	0.660744
Roatan Bank 1	Cayos Cochinos	3	3	3	2	16	28.9683	0.639358	0.2306	11.502	46.5169	9	0.496401	0.225922
Roatan Bank 1	Cayos Cochinos	3	3	3	2	23	31.9593	1.46791	0.468158	18.8941	33.7186	11	1.2068	0.503274
Roatan Bank 1	Cayos Cochinos	3	3	3	2	23	30.0207	1.51555	0.483353	17.3166	24.4672	9	0.947047	0.43102
Roatan Bank 2	Cayos Cochinos	3	2	3	2	21	30.3855	1.76628	0.580151	17.9499	23.6695	7	0.687999	0.353562
Roatan Bank 2	Cayos Cochinos	3	2	3	2	16	32.2619	2.09355	0.755089	23.5656	27.5564	10	1.88918	0.820462
Roatan Bank 2	Cayos Cochinos	3	2	3	2	17	31.9328	1.28425	0.453283	14.5538	26.5515	9	1.15572	0.525991
Roatan Bank 2	Cayos Cochinos	3	2	3	2	15	30.2041	1.78709	0.659918	23.0913	30.9718	10	1.48503	0.644941
Med Luna 1	Media Luna	1	1	3	2	21	28.2766	2.53065	0.831215	21.3386	23.3647	8	1.8346	0.882258
Med Luna 1	Media Luna	1	1	3	2	22	28.4271	1.20007	0.388242	9.56409	21.3927	10	0.805417	0.349788
Med Luna 1	Media Luna	1	1	3	2	20	26.4411	1.74848	0.583656	18.5703	25.7134	10	1.46109	0.634545
Med Luna 1	Media Luna	1	1	3	2	13	30.1587	1.83786	0.716529	19.9693	23.4608	7	1.64366	0.844673
Med Luna 1	Media Luna	1	1	3	2	15	29.8866	2.1285	0.785991	30.0323	34.6955	8	1.56854	0.754308
Med Luna 1	Media Luna	1	1	3	2	12	26.912	2.22073	0.893687	29.2864	27.8037	5	1.48062	0.91996
Med Luna 2	Media Luna	1	1	3	2	17	29.0266	1.89191	0.667761	20.4072	25.0494	9	1.78653	0.813086
Med Luna 2	Media Luna	1	1	3	2	18	29.0383	1.60873	0.556581	20.6793	28.5248	8	1.3229	0.636181
Med Luna 2	Media Luna	1	1	3	2	17	29.4468	2.24557	0.792587	24.3449	27.0197	9	1.75521	0.79883
Med Luna 2	Media Luna	1	1	3	2	26	29.685	2.1489	0.659556	29.2775	34.8457	11	1.66308	0.693558
Med Luna 2	Media Luna	1	1	3	2	13	26.0073	1.96248	0.765116	23.9199	27.4807	5	1.44064	0.895122
Med Luna 2	Media Luna	1	1	3	2	14	26.426	1.80058	0.682282	23.8333	27.1762	8	1.62875	0.783266
Med Luna 3	Media Luna	1	1	3	2	19	26.65	2.29349	0.778924	24.1684	27.5803	9	1.81538	0.826213
Med Luna 3	Media Luna	1	1	3	2	21	26.2358	2.52746	0.830167	23.6179	26.0139	9	1.81589	0.826448
Med Luna 3	Media Luna	1	1	3	2	14	26.2166	2.12363	0.804693	24.0744	27.0072	8	1.84398	0.886768
Med Luna 3	Media Luna	1	1	3	2	11	26.6667	1.99452	0.831779	26.3173	27.3583	7	1.82874	0.939787
Med Luna 3	Media Luna	1	1	3	2	13	27.4725	1.47335	0.574417	19.1013	28.4323	9	1.29741	0.590476
Med Luna 3	Media Luna	1	1	3	2	8	26.1905	1.81758	0.874073	29.697	26.5907	7	1.76907	0.909122
Med Luna 4	Media Luna	1	1	3	2	12	26.5512	0.954456	0.384101	11.5183	28.4925	9	0.876061	0.398713
Med Luna 4	Media Luna	1	1	3	2	16	26.0714	2.04637	0.738072	22.1842	26.7573	10	1.64195	0.713088
Med Luna 4	Media Luna	1	1	3	2	11	25.4545	1.42488	0.594219	18.3565	27.4614	8	1.32143	0.635472
Med Luna 4	Media Luna	1	1	3	2	9	24.8677	1.55447	0.707469	19.0972	21.1593	6	1.25392	0.699826
Med Luna 4	Media Luna	1	1	3	2	13	26.862	0.369761	0.144159	4.32022	28.5114	9	0.357125	0.162535
Med Luna 4	Media Luna	1	1	3	2	18	26.2683	1.80506	0.624508	21.387	27.8233	9	1.61664	0.735764
Med Luna 5	Media Luna	2	2	3	2	25	28.4286	2.40083	0.745859	24.0363	27.0433	13	1.7431	0.679586
Med Luna 5	Media Luna	2	2	3	2	21	25.8503	2.13314	0.700647	18.1312	21.9738	10	1.43502	0.623221
Med Luna 5	Media Luna	2	2	3	2	22	26.5306	1.99065	0.644006	20.4623	25.8792	12	1.64157	0.660617
Med Luna 5	Media Luna	2	2	3	2	17	29.4468	1.44531	0.510131	18.7823	28.1443	9	1.18561	0.539596
Med Luna 5	Media Luna	2	2	3	2	12	26.7677	1.54825	0.623063	21.3309	28.4199	8	1.29768	0.624052
Med Luna 5	Media Luna	2	2	3	2	10	25.6085	0.464933	0.201918	4.33713	24.175	6	0.385779	0.215308
Med Luna 6	Media Luna	1	1	3	2	24	28.0711	1.02223	0.321654	9.38334	24.6867	10	0.840446	0.365001
Med Luna 6	Media Luna	1	1	3	2	19	26.0652	0.984092	0.334221	5.94871	15.6915	11	0.56372	0.23509
Med Luna 6	Media Luna	1	1	3	2	15	25.8957	1.42614	0.526631	10.8895	18.9068	10	1.1169	0.485064
Med Luna 6	Media Luna	1	1	3	2	9	26.7196	1.32043	0.600953	16.1196	24.9949	8	1.06279	0.511093
Med Luna 6	Media Luna	1	1	3	2	15	26.1678	1.8374	0.678496	21.0015	25.842	11	1.54506	0.644339
Med Luna 6	Media Luna	1	1	3	2	12	27.2006	1.43292	0.576647	17.6111	27.5656	9	1.27316	0.579439
LoR	Cayos Miskitos	3	1	3	2	19	26.455	2.18466	0.741962	21.8993	26.8222	8	1.70529	0.820069
LoR	Cayos Miskitos	3	1	3	2	11	25.5411	1.76378	0.735552	20.7184	27.0259	8	1.66536	0.800869
LoR	Cayos Miskitos	3	1	3	2	7	39.4558	1.11389	0.572428	24.5114	46.5494	6	1.10727	0.617978
LoR	Cayos Miskitos	3	1	3	2	4	26.1905	1.21962	0.879771	18.5885	26.2019	4	1.21962	0.879771
LoR	Cayos Miskitos	3	1	3	2	7	27.8912	1.31052	0.673476	20.2057	28.5673	5	1.29504	0.804653
NeR	Cayos Miskitos	3	2	3	2	23	34.0297	2.52643	0.805751	42.4158	47.165	12	1.94925	0.784437
NeR	Cayos Miskitos	3	2	3	2	21	25.0567	2.31338	0.759849	20.8619	23.843	8	1.57745	0.758593
NeR	Cayos Miskitos	3	2	3	2	13	27.2283	1.79884	0.701317	22.9405	28.4284	9	1.70979	0.778158
NeR	Cayos Miskitos	3	2	3	2	10	35.6614	1.60523	0.697143	42.0903	58.6309	7	1.51868	0.780448
PoR	Cayos Miskitos	3	1	3	2	14	25.2224	1.94665	0.737631	20.6469	25.6422	9	1.74447	0.793942
PoR	Cayos Miskitos	3	1	3	2	23	30.416	2.34765	0.748734	32.9473	39.3619	12	2.02184	0.813649
PoR	Cayos Miskitos	3	1	3	2	14	26.6353	2.02601	0.767704	22.4774	27.9879	9	1.68484	0.766804
PoR	Cayos Miskitos	3	1	3	2	13	27.3504	1.98565	0.774148	24.8997	27.9483	7	1.49279	0.767144
PoR	Cayos Miskitos	3	1	3	2	16	27.4603	1.65633	0.597395	17.1782	26.3094	7	1.3846	0.711545
LaR	Cayos Miskitos	3	1	3	2	23	25.5599	2.31727	0.739044	19.4514	22.5452	9	1.62461	0.739393
LaR	Cayos Miskitos	3	1	3	2	16	26.4286	2.34099	0.844332	23.1888	25.9772	9	2.00999	0.914787
LaR	Cayos Miskitos	3	1	3	2	11	24.6753	1.82152	0.759635	17.8017	22.5696	5	1.13503	0.705231
LaR	Cayos Miskitos	3	1	3	2	5	27.1429	1.39002	0.863669	34.7613	28.4357	3	0.843415	0.76771
LaR	Cayos Miskitos	3	1	3	2	13	26.2515	1.84073	0.717648	20.6123	26.5485	6	1.30463	0.728128
MaR	Cayos Miskitos	3	2	3	2	23	25.447	1.99702	0.636906	19.3955	24.593	12	1.48968	0.599491
MaR	Cayos Miskitos	3	2	3	2	18	25.3346	2.36108	0.816878	21.6003	24.2243	10	1.85487	0.805559
MaR	Cayos Miskitos	3	2	3	2	14	25.0131	1.80413	0.683627	18.8338	24.258	9	1.54064	0.701175
MaR	Cayos Miskitos	3	2	3	2	12	26.4791	0.98111	0.394828	9.49806	23.6838	7	0.708632	0.364165
MaR	Cayos Miskitos	3	2	3	2	10	26.2434	1.67532	0.727584	22.352	26.625	5	1.2881	0.800344
MuK	Cayos Miskitos	3	2	3	2	21	27.8458	2.2469	0.738012	26.7527	31.4745	10	1.72596	0.749574
MuK	Cayos Miskitos	3	2	3	2	13	31.746	1.48987	0.580857	24.7527	38.6179	9	1.20055	0.546392
MuK	Cayos Miskitos	3	2	3	2	10	25.291	1.99881	0.868073	21.1502	24.2546	6	1.49851	0.836337
MuK	Cayos Miskitos	3	2	3	2	10	25.9259	1.91654	0.832344	23.8406	27.8316	7	1.79467	0.92228
MuK	Cayos Miskitos	3	2	3	2	11	25.2814	1.9387	0.808499	21.0226	25.1421	8	1.4589	0.701582
Alejandro Reffs 1	Xcalak	1	1	1	1	11	29.2641	2.13048	0.888481	-65.0221	30.0549	7	1.65082	0.848355
Alejandro Reffs 1	Xcalak	1	1	1	1	11	30.3896	2.06056	0.859318	-93.1161	26.8336	6	1.50749	0.841344
Alejandro Reffs 1	Xcalak	1	1	1	1	7	26.7574	1.82893	0.939883	-15.0183	27.2856	5	1.37615	0.855051
Alejandro Reffs 1	Xcalak	1	1	1	1	9	30.5556	0.0235865	0.0107347	0.168111	31.691	6	0.0219089	0.0122276
Alejandro Reffs 1	Xcalak	1	1	1	1	10	33.3333	1.58456	0.688165	34.4949	39.8405	6	1.14196	0.637338
Alejandro Reffs 2	Xcalak	1	1	1	1	8	30.9524	1.52542	0.73357	40.1539	28.6493	7	1.485	0.763138
Alejandro Reffs 2	Xcalak	1	1	1	1	7	32.8798	1.43999	0.740009	71.1878	32.1244	5	1.27095	0.789685
Alejandro Reffs 2	Xcalak	1	1	1	1	11	29.0043	1.97544	0.823821	25.3455	25.4491	6	1.50278	0.838718
Alejandro Reffs 2	Xcalak	1	1	1	1	5	36.1905	1.01071	0.627987	48.2146	31.3093	5	1.01071	0.627987
Alejandro Reffs 2	Xcalak	1	1	1	1	7	32.8798	1.43999	0.740009	71.1878	32.1244	5	1.27095	0.789685
Alejandro Reffs 3	Xcalak	1	1	1	1	9	30.9524	1.47209	0.669979	-49.8634	27.7056	5	0.979848	0.608814
Alejandro Reffs 3	Xcalak	1	1	1	1	9	30.0265	1.26871	0.577416	14.7465	20.8557	6	0.625805	0.349269
Alejandro Reffs 3	Xcalak	1	1	1	1	8	25.8503	1.27522	0.61325	11.5894	17.5324	7	1.27006	0.652683
Alejandro Reffs 3	Xcalak	1	1	1	1	10	28.8889	1.75262	0.761153	26.019	26.512	6	1.26775	0.707547
Alejandro Reffs 3	Xcalak	1	1	1	1	11	28.7446	1.96495	0.819448	27.6247	27.4247	8	1.82238	0.87638
Alejandro Reffs 4	Xcalak	1	1	1	1	7	24.0363	1.59191	0.818081	478.818	23.7947	4	1.09976	0.793312
Alejandro Reffs 4	Xcalak	1	1	1	1	6	28.5714	1.47891	0.825395	-20.6241	28.5714	5	1.35615	0.842621
Alejandro Reffs 4	Xcalak	1	1	1	1	7	24.0363	1.28139	0.658506	33.1739	27.7697	4	1.10019	0.793617
Alejandro Reffs 4	Xcalak	1	1	1	1	9	27.2487	1.23394	0.561589	23.3656	28.5029	6	1.14104	0.636827
Alejandro Reffs 4	Xcalak	1	1	1	1	4	24.6032	1.19852	0.86455	-23.3459	18.8377	4	1.19852	0.86455
Alejandro Reffs 5	Xcalak	1	1	1	1	9	30.291	1.55447	0.707472	39.8979	26.4793	5	1.09785	0.682133
Alejandro Reffs 5	Xcalak	1	1	1	1	7	32.6531	0.531481	0.273127	6.25741	28.6705	5	0.48173	0.299316
Alejandro Reffs 5	Xcalak	1	1	1	1	7	31.5193	0.878451	0.451435	18.8906	29.9302	4	0.79417	0.572873
Alejandro Reffs 5	Xcalak	1	1	1	1	6	32.381	0.987779	0.55129	33.7111	33.3465	4	0.716734	0.517014
Alejandro Reffs 5	Xcalak	1	1	1	1	7	31.5193	1.4735	0.75723	52.1703	31.6176	4	1.28647	0.927994
Alejandro Reffs 6	Xcalak	1	1	1	1	6	26.0317	1.38511	0.773044	36.4621	28.1765	5	1.33729	0.830904
Alejandro Reffs 6	Xcalak	1	1	1	1	8	25.6803	1.81565	0.873141	-29.7401	25.9583	5	1.48578	0.923168
Alejandro Reffs 6	Xcalak	1	1	1	1	8	26.7007	0.738047	0.354925	11.344	27.5434	6	0.367565	0.205142
Alejandro Reffs 6	Xcalak	1	1	1	1	5	28.5714	1.24562	0.773945	195.917	28.5714	5	1.24562	0.773945
Alejandro Reffs 6	Xcalak	1	1	1	1	6	28.5714	1.06172	0.592559	20.4893	28.5714	5	0.999921	0.621286
Hobna 1	Xcalak	1	1	1	1	6	25.3968	1.75673	0.980448	-223.716	24.8382	5	1.51767	0.942978
Hobna 1	Xcalak	1	1	1	1	9	27.2487	1.62405	0.739139	22.7026	27.7633	6	1.22201	0.682019
Hobna 1	Xcalak	1	1	1	1	9	31.3492	1.09567	0.49866	15.891	29.6094	7	1.04528	0.537167
Hobna 1	Xcalak	1	1	1	1	19	28.7385	1.88812	0.641248	20.8981	27.0877	12	0.533832	0.21483
Hobna 1	Xcalak	1	1	1	1	20	30.5013	2.07309	0.692016	23.0095	28.8927	10	1.76522	0.766626
Hobna 2	Xcalak	1	1	1	1	19	30.1309	2.05709	0.698636	24.6456	28.8069	10	1.47727	0.64157
Hobna 2	Xcalak	1	1	1	1	23	30.0395	2.39055	0.762416	27.1952	29.9615	12	2.00151	0.805466
Hobna 2	Xcalak	1	1	1	1	16	28.7698	2.22521	0.802575	24.522	27.3489	8	1.82368	0.877005
Hobna 2	Xcalak	1	1	1	1	10	23.2804	1.68507	0.731816	22.8379	24.8507	7	1.5475	0.795255
Hobna 2	Xcalak	1	1	1	1	10	24.127	1.33897	0.581509	17.3863	26.8642	6	1.19829	0.668776
Hobna 3	Xcalak	1	1	1	1	9	29.8942	1.74834	0.795705	38.7468	24.1058	6	1.33845	0.747004
Hobna 3	Xcalak	1	1	1	1	6	25.0794	1.38296	0.771846	21.6427	26.0169	6	1.38296	0.771846
Hobna 3	Xcalak	1	1	1	1	9	26.0582	1.48119	0.674117	19.7784	26.6651	5	0.981869	0.61007
Hobna 3	Xcalak	1	1	1	1	3	28.5714	0.893099	0.812934	-15.2013	28.5714	3	0.893099	0.812934
Hobna 3	Xcalak	1	1	1	1	6	26.9841	1.68258	0.939065	-314.473	24.6476	4	1.20446	0.868833
Hobna 4	Xcalak	1	1	1	1	18	30.9991	1.62459	0.562068	27.2819	38.4422	10	1.1482	0.498659
Hobna 4	Xcalak	1	1	1	1	13	30.1587	2.17332	0.847315	28.864	28.3079	7	1.90272	0.977802
Hobna 4	Xcalak	1	1	1	1	14	32.2868	2.26267	0.857378	34.6587	35.7957	8	1.47559	0.709607
Hobna 4	Xcalak	1	1	1	1	20	33.1328	2.58401	0.862564	28.0919	29.3192	10	1.84151	0.799759
Hobna 4	Xcalak	1	1	1	1	18	32.8665	1.67829	0.580648	14.5686	20.4761	10	0.939789	0.408145
Hobna 5	Xcalak	1	1	1	1	20	30	1.95307	0.65195	22.7599	27.185	10	1.78057	0.773291
Hobna 5	Xcalak	1	1	1	1	19	28.7385	2.43923	0.828419	26.0969	27.1475	10	2.0015	0.86924
Hobna 5	Xcalak	1	1	1	1	20	28.2206	2.29147	0.764912	25.3307	27.526	11	1.99505	0.832001
Hobna 5	Xcalak	1	1	1	1	6	26.0317	1.58921	0.886956	23.4315	25.398	5	1.27537	0.792433
Hobna 5	Xcalak	1	1	1	1	8	25.3401	1.57043	0.755215	25.3931	27.2413	6	1.47269	0.821925
Hobna 6	Xcalak	1	1	1	1	19	30.3258	2.19525	0.745559	23.745	27.3477	9	1.22342	0.5568
Hobna 6	Xcalak	1	1	1	1	13	29.9145	2.15791	0.841307	24.9139	26.2814	6	1.58641	0.885394
Hobna 6	Xcalak	1	1	1	1	15	31.1111	1.66422	0.614545	28.3003	36.3567	7	0.989891	0.508703
Hobna 6	Xcalak	1	1	1	1	16	25.6349	1.66936	0.602096	19.097	26.4409	10	1.42464	0.618712
Hobna 6	Xcalak	1	1	1	1	14	36.4207	2.19039	0.829989	31.6664	34.4063	8	1.73581	0.83475
Bacalar chico 1	Xcalak	1	1	1	1	9	25.5291	1.64386	0.748151	28.9418	25.3614	7	1.37434	0.706269
Bacalar chico 1	Xcalak	1	1	1	1	7	31.2925	1.75668	0.902753	24.6103	25.1233	6	1.56466	0.873253
Bacalar chico 1	Xcalak	1	1	1	1	10	30.582	0.496646	0.21569	5.86468	30.0305	7	0.438205	0.225193
Bacalar chico 1	Xcalak	1	1	1	1	15	26.9388	2.12834	0.785931	23.8946	26.9202	12	0.310268	0.124861
Bacalar chico 1	Xcalak	1	1	1	1	9	29.4974	1.81252	0.824912	25.6316	24.8278	5	1.17458	0.729808
Bacalar chico 2	Xcalak	1	1	1	1	9	30.5556	1.30176	0.592455	20.583	29.5677	6	1.12479	0.627756
Bacalar chico 2	Xcalak	1	1	1	1	11	29.8701	2.02795	0.84572	25.111	25.4716	8	1.88785	0.907864
Bacalar chico 2	Xcalak	1	1	1	1	10	39.3651	1.94866	0.846293	38.3044	37.5468	9	1.92763	0.8773
Bacalar chico 2	Xcalak	1	1	1	1	12	26.5512	2.25001	0.90547	94.8005	25.048	8	1.75709	0.844981
Bacalar chico 2	Xcalak	1	1	1	1	7	24.0363	1.62464	0.834899	-163.424	18.0703	6	1.55258	0.866509
Bacalar chico 3	Xcalak	1	1	1	1	6	23.8095	1.50958	0.842511	-46.106	21.8856	5	1.3477	0.837375
Bacalar chico 3	Xcalak	1	1	1	1	10	25.3968	1.94381	0.844185	39.9096	18.7272	7	1.53643	0.789566
Bacalar chico 3	Xcalak	1	1	1	1	11	26.2338	1.85525	0.773699	34.6229	19.0915	7	1.55891	0.801119
Bacalar chico 3	Xcalak	1	1	1	1	10	28.8889	1.75262	0.761153	26.019	26.512	6	1.26775	0.707547
Bacalar chico 3	Xcalak	1	1	1	1	11	28.7446	1.96495	0.819448	27.6247	27.4247	8	1.82238	0.87638
Bacalar chico 4	Xcalak	1	1	1	1	7	24.9433	1.52194	0.782124	-27.4791	24.9151	5	1.27395	0.791552
Bacalar chico 4	Xcalak	1	1	1	1	8	25.3401	1.88337	0.90571	-28.1732	25.1085	6	1.65206	0.922034
Bacalar chico 4	Xcalak	1	1	1	1	8	25.3401	1.75321	0.843116	-186.754	24.3409	6	1.45559	0.812383
Bacalar chico 4	Xcalak	1	1	1	1	7	25.6236	1.59556	0.819954	-27.7659	23.9663	6	1.32939	0.741945
Bacalar chico 4	Xcalak	1	1	1	1	6	24.127	1.50638	0.840728	18.954	24.7824	5	1.38547	0.860839
Bacalar chico 5	Xcalak	1	1	1	1	15	28.4807	2.4161	0.892191	30.5587	27.6804	7	1.73582	0.892037
Bacalar chico 5	Xcalak	1	1	1	1	11	29.4372	2.03335	0.847971	30.5916	26.7114	6	1.44652	0.80732
Bacalar chico 5	Xcalak	1	1	1	1	10	33.9683	1.75218	0.760961	37.2921	28.9308	7	1.60043	0.822457
Bacalar chico 5	Xcalak	1	1	1	1	10	30.1587	1.80781	0.78512	65.9065	29.3695	6	1.44939	0.808923
Bacalar chico 5	Xcalak	1	1	1	1	6	29.2063	1.1753	0.655948	-51.0012	27.3706	3	0.66841	0.608413
Bacalar chico 6	Xcalak	1	1	1	1	7	30.839	1.60053	0.82251	-1062.14	29.8796	4	1.2984	0.936598
Bacalar chico 6	Xcalak	1	1	1	1	7	32.1995	1.46096	0.750783	35.9019	28.5464	6	1.40325	0.783168
Bacalar chico 6	Xcalak	1	1	1	1	12	27.7778	2.1267	0.855848	59.7527	27.3665	5	1.5447	0.959775
Bacalar chico 6	Xcalak	1	1	1	1	7	25.3968	1.60142	0.822968	-29.6819	24.758	6	1.50382	0.839298
Bacalar chico 6	Xcalak	1	1	1	1	4	23.8095	1.13913	0.82171	-45.8522	24.9973	4	1.13913	0.82171
Poza Rica 1	Xcalak	1	1	1	1	6	26.9841	1.3461	0.751273	93.8568	27.8639	4	1.21007	0.872878
Poza Rica 1	Xcalak	1	1	1	1	9	26.1905	1.73075	0.787697	-42.3122	27.6721	5	1.38177	0.858541
Poza Rica 1	Xcalak	1	1	1	1	6	26.0317	1.08177	0.603747	33.402	27.7946	5	0.958884	0.595788
Poza Rica 1	Xcalak	1	1	1	1	18	30.1899	2.31947	0.802481	24.5402	27.9049	10	0.596054	0.258863
Poza Rica 1	Xcalak	1	1	1	1	14	31.7635	1.46951	0.556833	20.6057	31.2503	6	1.17849	0.657729
Poza Rica 2	Xcalak	1	1	1	1	5	26.1905	1.23456	0.767075	-80.6654	28.2782	4	1.15711	0.834679
Poza Rica 2	Xcalak	1	1	1	1	5	26.1905	1.32731	0.824705	-37.8291	26.7751	3	1.01517	0.924044
Poza Rica 2	Xcalak	1	1	1	1	3	23.8095	0.429289	0.390755	-3.71843	21.5974	2	0.351413	0.506981
Poza Rica 2	Xcalak	1	1	1	1	2	28.5714	0.213386	0.307851	-2.54513	28.5714	2	0.213386	0.307851
Poza Rica 2	Xcalak	1	1	1	1	4	26.1905	1.05126	0.758326	-12.4771	26.7853	3	0.924022	0.841081
Poza Rica 3	Xcalak	1	1	1	1	9	24.0741	0.758988	0.34543	7.03514	20.0074	5	0.682487	0.424053
Poza Rica 3	Xcalak	1	1	1	1	14	31.6065	1.74562	0.661457	23.2352	29.9604	9	1.53493	0.698576
Poza Rica 3	Xcalak	1	1	1	1	12	25.9019	1.59493	0.641848	22.2511	26.1627	8	1.51427	0.728212
Poza Rica 3	Xcalak	1	1	1	1	15	26.0317	1.91797	0.708248	21.2339	25.3295	8	1.46684	0.705402
Poza Rica 3	Xcalak	1	1	1	1	14	26.0073	1.65425	0.626832	21.5646	27.6166	9	1.58308	0.720492
Poza Rica 4	Xcalak	1	1	1	1	4	26.1905	0.924165	0.666644	-74.2602	28.2176	3	0.820584	0.746928
Poza Rica 4	Xcalak	1	1	1	1	5	36.1905	0.705777	0.438524	16.745	38.3017	4	0.405995	0.292863
Poza Rica 4	Xcalak	1	1	1	1	5	28.5714	0.836487	0.519739	14.6771	28.5714	5	0.836487	0.519739
Poza Rica 4	Xcalak	1	1	1	1	6	28.5714	0.779184	0.434871	14.1043	28.5714	6	0.779184	0.434871
Poza Rica 4	Xcalak	1	1	1	1	4	28.5714	0.54393	0.392362	9.58458	28.5714	4	0.54393	0.392362
Poza Rica 5	Xcalak	1	1	1	1	10	30.8995	1.49267	0.648257	24.5348	29.1704	6	1.29433	0.72238
Poza Rica 5	Xcalak	1	1	1	1	10	30.6878	1.68184	0.730412	35.2803	36.8924	7	1.56171	0.802561
Poza Rica 5	Xcalak	1	1	1	1	8	34.8639	1.37587	0.661655	28.3919	34.8146	5	1.14885	0.713818
Poza Rica 5	Xcalak	1	1	1	1	8	34.8639	1.53796	0.739602	29.7282	34.6721	5	1.26998	0.789084
Poza Rica 5	Xcalak	1	1	1	1	9	30.9524	1.46206	0.665414	23.4629	28.457	5	1.16643	0.724744
Poza Rica 6	Xcalak	1	1	1	1	20	30.1504	2.38587	0.796422	29.1249	29.3178	11	1.89383	0.78979
Poza Rica 6	Xcalak	1	1	1	1	17	26.1905	2.15355	0.76011	24.1034	25.8955	8	1.69524	0.81524
Poza Rica 6	Xcalak	1	1	1	1	17	28.8866	1.35213	0.477241	15.9811	28.7168	10	1.2864	0.558677
Poza Rica 6	Xcalak	1	1	1	1	8	26.7007	1.95007	0.937787	24.9586	27.3281	4	1.33519	0.963135
Poza Rica 6	Xcalak	1	1	1	1	8	36.5646	1.69204	0.813698	27.7273	32.6202	6	1.53284	0.855494
Rio Huach 1	Xcalak	1	1	1	1	8	26.0204	2.01419	0.968619	-42.1474	25.633	6	1.74992	0.976648
Rio Huach 1	Xcalak	1	1	1	1	9	25.3968	1.64851	0.750269	38.6009	23.7931	6	1.51125	0.843442
Rio Huach 1	Xcalak	1	1	1	1	10	26.9841	2.1312	0.925569	89.5651	26.3117	7	1.86336	0.957576
Rio Huach 1	Xcalak	1	1	1	1	8	25.8503	1.50566	0.724069	40.619	22.4745	6	1.22393	0.683087
Rio Huach 1	Xcalak	1	1	1	1	10	26.3492	1.66927	0.724955	26.3508	28.228	7	1.52131	0.781798
Rio Huach 2	Xcalak	1	1	1	1	8	31.4626	0.775933	0.373145	18.076	46.0733	6	0.704598	0.393244
Rio Huach 2	Xcalak	1	1	1	1	8	25.8503	1.74842	0.840814	-90.5928	27.4119	6	1.57198	0.877337
Rio Huach 2	Xcalak	1	1	1	1	8	26.7007	1.31302	0.63143	20.8546	28.4577	7	1.29486	0.665424
Rio Huach 2	Xcalak	1	1	1	1	11	26.9264	1.7325	0.722507	24.1976	27.8913	7	1.08412	0.557127
Rio Huach 2	Xcalak	1	1	1	1	7	26.0771	1.44933	0.744806	67.3809	27.1249	5	1.27625	0.792976
Rio Huach 3	Xcalak	1	1	1	1	7	24.9433	1.7961	0.923014	-123.221	25.2956	5	1.5193	0.943994
Rio Huach 3	Xcalak	1	1	1	1	5	27.1429	1.38972	0.86348	-87.3846	25.3787	4	1.29564	0.934609
Rio Huach 3	Xcalak	1	1	1	1	5	27.1429	1.40059	0.870239	-48.4334	25.6875	4	1.29291	0.932637
Rio Huach 3	Xcalak	1	1	1	1	8	25.8503	1.91835	0.922533	535.348	25.1314	6	1.64756	0.919523
Rio Huach 3	Xcalak	1	1	1	1	7	24.9433	1.76416	0.906599	-20.007	23.0276	5	1.34396	0.835052
Rio Huach 4	Xcalak	1	1	1	1	6	23.4921	1.63792	0.914143	-70.0568	24.0157	6	1.63792	0.914143
Rio Huach 4	Xcalak	1	1	1	1	9	34.6561	1.76217	0.801998	37.0992	34.2971	7	1.69159	0.869308
Rio Huach 4	Xcalak	1	1	1	1	8	25.8503	1.42498	0.68527	18.0396	22.6101	6	1.06698	0.595495
Rio Huach 4	Xcalak	1	1	1	1	8	26.1905	1.88577	0.906863	38.503	25.4993	7	1.83864	0.944873
Rio Huach 4	Xcalak	1	1	1	1	7	26.0771	1.44855	0.74441	28.1765	26.1038	6	1.37129	0.765331
Rio Huach 5	Xcalak	1	1	1	1	6	25.0794	1.40703	0.785278	-61.5109	24.272	5	1.26637	0.786843
Rio Huach 5	Xcalak	1	1	1	1	5	26.1905	0.587579	0.365083	10.0557	28.0988	5	0.587579	0.365083
Rio Huach 5	Xcalak	1	1	1	1	7	26.7574	1.45845	0.749493	22.2572	26.1188	5	1.18442	0.73592
Rio Huach 5	Xcalak	1	1	1	1	6	25.3968	1.48913	0.831099	50.5285	27.7577	6	1.48913	0.831099
Rio Huach 5	Xcalak	1	1	1	1	8	30.9524	1.37791	0.662636	29.2309	26.1654	6	1.27691	0.71266
Rio Huach 6	Xcalak	1	1	1	1	5	23.8095	1.21059	0.752179	43191	21.0091	4	0.821885	0.592865
Rio Huach 6	Xcalak	1	1	1	1	4	28.5714	0.915498	0.660392	-96.7809	28.5714	4	0.915498	0.660392
Rio Huach 6	Xcalak	1	1	1	1	5	26.1905	1.31821	0.819049	25.6052	19.7235	4	0.819379	0.591057
Rio Huach 6	Xcalak	1	1	1	1	5	36.1905	1.20842	0.750836	40.3631	42.4908	4	0.638636	0.460678
Rio Huach 6	Xcalak	1	1	1	1	5	26.1905	1.08559	0.674516	28.8641	27.7427	5	1.08559	0.674516

## Sheet: Coral DataBase
						Biological diversity			Ecological diversity			Functional diversity
Transects by site	Zone	HRI per site	2-CHI per site comparable to RHI for analysis	HRI per zone	2-CHI per zone comparable to RHI for analysis	S	Δ+	H'	J'	Δ	Δ*	S	H'	J'
Bajito	Cancun	2	2	3	2	20	37.585	1.88498	0.629221	35.8499	40.9524	13	1.24776	0.486466
Bajito	Cancun	2	2	3	2	18	37.415	1.60933	0.556788	19.3823	24.9493	10	1.27092	0.551953
Bajito	Cancun	2	2	3	2	11	28.5714	1.60074	0.667561	6.54439	28.5714	6	1.27043	0.709041
Bajito	Cancun	2	2	3	2	16	37.415	1.25057	0.451049	40.0546	36.6213	9	0.867326	0.394737
Bajito	Cancun	2	2	3	2	19	38.5488	1.44305	0.490094	12.9761	26.3297	11	1.11077	0.463226
Bocana	Cancun	2	2	3	2	10	57.1429	0.77177	0.335175	109.694	64.6617	8	0.762632	0.366749
Bocana	Cancun	2	2	3	2	11	50	1.06825	0.445494	52.7211	56.3171	8	0.773098	0.371782
Bocana	Cancun	2	2	3	2	10	71.4286	1.06662	0.463227	62.5	71.4286	8	0.411405	0.197844
Bocana	Cancun	2	2	3	2	11	49.2063	1.0126	0.422287	156.746	41.7989	9	0.615078	0.279934
Bocana	Cancun	2	2	3	2	15	28.5714	1.41589	0.522845	23.1315	28.5714	10	0.969919	0.421231
Bonanza	Cancun	3	1	3	2	8	28.5714	1.01745	0.489288	-17.316	28.5714	7	0.999899	0.513847
Bonanza	Cancun	3	1	3	2	13	20.6349	1.15525	0.450398	111.111	24.2424	9	1.01531	0.462089
Bonanza	Cancun	3	1	3	2	13	28.5714	1.08797	0.424168	11.9641	28.5714	7	0.897043	0.460989
Bonanza	Cancun	3	1	3	2	11	20.6349	1.38123	0.576018	18.5185	26.2295	6	1.30333	0.727401
Bonanza	Cancun	3	1	3	2	9	28.5714	1.19224	0.54261	22.5416	28.5714	8	1.18531	0.570013
Chitales	Cancun	2	1	3	2	14	43.3333	1.62947	0.617444	26.9141	35.8281	12	1.05743	0.42554
Chitales	Cancun	2	1	3	2	18	48.254	1.99967	0.691838	38.2369	47.0797	12	1.20154	0.483537
Chitales	Cancun	2	1	3	2	16	43.3333	1.40908	0.508218	36.6653	44.0635	11	0.973518	0.405989
Chitales	Cancun	2	1	3	2	17	45.7143	1.54059	0.543761	52.5583	57.8397	10	1.31246	0.569992
Chitales	Cancun	2	1	3	2	14	43.3333	1.01615	0.385042	32.5826	36.1954	11	0.803609	0.335131
Cuevones	Cancun	2	1	3	2	14	43.3333	1.04197	0.394828	23.2108	40.4973	9	0.826568	0.376187
Cuevones	Cancun	2	1	3	2	16	38.4354	0.997174	0.359655	36.8051	40.4055	11	0.868148	0.362046
Cuevones	Cancun	2	1	3	2	14	26.1905	0.810196	0.307002	22.0088	28.1305	8	0.657673	0.316274
Cuevones	Cancun	2	1	3	2	10	28.5714	0.865511	0.375886	45.3515	28.5714	7	0.825732	0.424343
Cuevones	Cancun	2	1	3	2	15	25.3968	1.03651	0.38275	30.6122	24.812	8	0.945259	0.454573
Manchones	Cancun	3	1	3	2	13	28.5714	0.961559	0.374884	16.5079	28.5714	8	0.838391	0.403181
Manchones	Cancun	3	1	3	2	22	37.585	0.92703	0.299909	42.8065	42.3559	13	0.811943	0.316553
Manchones	Cancun	3	1	3	2	22	49.8413	1.58564	0.512979	29.7341	43.3031	12	1.26478	0.508984
Manchones	Cancun	3	1	3	2	20	47.8458	1.00442	0.335282	37.2552	36.702	12	0.906541	0.364819
Manchones	Cancun	3	1	3	2	18	26.1905	1.33672	0.462472	29.1162	26.8398	11	1.20949	0.504396
P. Nizuc	Cancun	2	2	3	2	13	24.6032	1.98479	0.773813	16.7178	25.9711	7	1.56674	0.805147
P. Nizuc	Cancun	2	2	3	2	15	28.5714	2.0535	0.758296	22.1181	28.5714	10	1.59558	0.692952
P. Nizuc	Cancun	2	2	3	2	17	23.8095	1.72651	0.609382	10.5861	18.8937	10	1.51041	0.655965
P. Nizuc	Cancun	2	2	3	2	13	28.5714	2.03119	0.791903	17.4544	28.5714	8	1.65853	0.797586
P. Nizuc	Cancun	2	2	3	2	17	25.3968	2.19261	0.773894	21.8894	25.7124	9	1.65391	0.752726
R. Pirata	Cancun	3	2	3	2	11	20.6349	1.54292	0.643449	14.0056	27.619	7	1.30789	0.672122
R. Pirata	Cancun	3	2	3	2	11	24.6032	1.37767	0.574534	16.0629	20.8464	7	1.27973	0.657652
R. Pirata	Cancun	3	2	3	2	16	25.3968	1.39946	0.504749	22.4083	26.0945	10	1.27347	0.55306
R. Pirata	Cancun	3	2	3	2	10	24.7619	0.548655	0.238278	23.5747	24.3926	8	0.473732	0.227817
R. Pirata	Cancun	3	2	3	2	16	26.9841	1.61083	0.580983	22.0244	28.2204	12	1.43537	0.577634
Baliza 1	Chinchorro	2	1	2	1	13	26.1905	1.54846	0.603702	38.0654	26.9841	8	1.41124	0.678661
Baliza 1	Chinchorro	2	1	2	1	13	16.6667	1.6072	0.626602	41.2415	20.9957	9	1.52677	0.694865
Baliza 1	Chinchorro	2	1	2	1	12	20.6349	1.29604	0.521564	24.2764	20.6349	9	1.26547	0.575939
Baliza 1	Chinchorro	2	1	2	1	11	28.5714	1.42901	0.595945	27.7653	28.5714	8	1.38209	0.664647
Baliza 1	Chinchorro	2	1	2	1	13	26.1905	1.52962	0.596356	23.518	22.1612	8	1.46282	0.703466
Baliza 2	Chinchorro	2	1	2	1	14	24.6032	1.28924	0.488524	33.5317	27.7504	9	1.16264	0.52914
Baliza 2	Chinchorro	2	1	2	1	16	23.8095	1.55906	0.562313	16.7307	18.7464	9	1.2637	0.575136
Baliza 2	Chinchorro	2	1	2	1	12	28.5714	1.20398	0.484516	-457.143	28.5714	10	1.14766	0.498424
Baliza 2	Chinchorro	2	1	2	1	18	23.8095	1.26403	0.437325	18.0758	15.8163	10	0.883143	0.383544
Baliza 2	Chinchorro	2	1	2	1	11	28.5714	1.3723	0.572294	-342.857	28.5714	8	1.1684	0.561883
Baliza 3	Chinchorro	2	1	2	1	15	28.5714	1.65357	0.610612	27.2109	28.5714	10	1.28589	0.558453
Baliza 3	Chinchorro	2	1	2	1	14	28.5714	1.00325	0.380154	58.6735	28.5714	9	0.922741	0.419958
Baliza 3	Chinchorro	2	1	2	1	12	28.5714	1.17404	0.472467	21.2157	28.5714	8	1.0059	0.483735
Baliza 3	Chinchorro	2	1	2	1	15	20.6349	1.35639	0.500874	26.455	18.0952	9	1.14731	0.522162
Baliza 3	Chinchorro	2	1	2	1	14	25.3968	1.23502	0.467979	27.47	27.2844	10	1.14138	0.495694
Baliza 4	Chinchorro	2	1	2	1	13	23.8095	1.21874	0.475153	35.3784	24.0122	9	1.08309	0.492934
Baliza 4	Chinchorro	2	1	2	1	15	24.6032	1.37167	0.506515	30.7129	27.3183	10	1.30225	0.565559
Baliza 4	Chinchorro	2	1	2	1	10	20.6349	1.02887	0.446832	14.2857	12.6984	8	1.02068	0.490844
Baliza 4	Chinchorro	2	1	2	1	14	24.6032	1.055	0.399762	22.0766	26.0504	9	0.85001	0.386856
Baliza 4	Chinchorro	2	1	2	1	10	24.6032	1.24567	0.540986	20.595	23.0769	7	1.21567	0.624733
Baliza 5	Chinchorro	2	1	2	1	12	28.5714	1.39092	0.559747	25	28.5714	8	1.11952	0.538374
Baliza 5	Chinchorro	2	1	2	1	13	24.6032	0.997665	0.388961	19.536	20.6349	9	0.919923	0.418675
Baliza 5	Chinchorro	2	1	2	1	14	26.1905	1.14933	0.435509	26.7274	24.7835	9	1.0185	0.463541
Baliza 5	Chinchorro	2	1	2	1	15	24.6032	0.942343	0.347978	45.068	24.0363	9	0.786769	0.358074
Baliza 5	Chinchorro	2	1	2	1	12	20.6349	1.29941	0.52292	3.63186	9.3702	9	1.19891	0.545646
Baliza 6	Chinchorro	1	1	2	1	16	25.3968	1.15977	0.418299	19.3092	21.8695	8	1.03118	0.495895
Baliza 6	Chinchorro	1	1	2	1	16	26.0204	1.62959	0.587751	29.8672	24.1235	10	1.43378	0.622682
Baliza 6	Chinchorro	1	1	2	1	13	28.5714	1.54062	0.600643	18.0332	28.5714	9	1.43182	0.651651
Baliza 6	Chinchorro	1	1	2	1	18	23.8095	1.43128	0.495188	17.2449	21.9231	9	1.26243	0.574558
Baliza 6	Chinchorro	1	1	2	1	12	20.6349	1.12934	0.454478	12.0914	12.4424	8	0.980118	0.471337
Chancay 1	Chinchorro	1	1	2	1	20	26.9841	1.60363	0.535306	25.3556	27.7261	9	1.26272	0.574687
Chancay 1	Chinchorro	1	1	2	1	16	26.9841	1.45313	0.524106	27.8776	28.1272	8	1.20749	0.580682
Chancay 1	Chinchorro	1	1	2	1	21	19.0476	1.34808	0.442789	17.5575	15.9318	10	1.19214	0.517739
Chancay 1	Chinchorro	1	1	2	1	12	28.5714	1.37079	0.551645	20.3081	28.5714	7	1.22525	0.629656
Chancay 1	Chinchorro	1	1	2	1	15	28.5714	1.28686	0.475198	30.4311	28.5714	9	1.09262	0.497272
Chancay 2	Chinchorro	1	1	2	1	18	23.4694	1.64721	0.569896	23.2969	25.7005	9	1.22703	0.558444
Chancay 2	Chinchorro	1	1	2	1	22	46.0884	1.6637	0.538233	34.474	36.8834	11	1.33548	0.55694
Chancay 2	Chinchorro	1	1	2	1	22	25.1701	1.76948	0.572454	30.4054	26.4706	10	1.27944	0.555652
Chancay 2	Chinchorro	1	1	2	1	21	37.585	1.688	0.554439	27.3194	29.163	12	1.22057	0.491192
Chancay 2	Chinchorro	1	1	2	1	20	39.6825	1.88107	0.627915	26.3859	31.2549	12	1.57011	0.631859
Chancay 3	Chinchorro	1	1	2	1	22	26.3039	1.8158	0.58744	29.2488	27.1083	10	1.38387	0.601006
Chancay 3	Chinchorro	1	1	2	1	21	38.4354	2.02986	0.666724	33.935	36.9117	11	1.47054	0.613264
Chancay 3	Chinchorro	1	1	2	1	12	0	1.29958	0.522988	0	0	6	0.961526	0.536638
Chancay 3	Chinchorro	1	1	2	1	18	45.7143	1.93462	0.669331	40.8991	44.95	10	1.41973	0.61658
Chancay 3	Chinchorro	1	1	2	1	20	38.4354	2.08422	0.695729	41.6151	41.9481	9	1.44159	0.656096
Chancay 4	Chinchorro	2	1	2	1	19	43.254	2.08458	0.707972	38.4441	58.7509	12	1.52171	0.61238
Chancay 4	Chinchorro	2	1	2	1	19	39.6825	2.0543	0.697689	40.8569	47.6998	12	1.52136	0.612239
Chancay 4	Chinchorro	2	1	2	1	18	46.712	2.05982	0.712649	38.0372	59.3487	10	1.6902	0.734045
Chancay 4	Chinchorro	2	1	2	1	16	39.6825	2.11074	0.761289	25.6729	48.6863	10	1.46805	0.637567
Chancay 4	Chinchorro	2	1	2	1	16	43.3333	2.17298	0.783735	13.3353	33.4141	10	1.57897	0.685737
Chancay 5	Chinchorro	2	1	2	1	20	35.8844	1.49043	0.497517	48.3811	51.1842	10	1.26932	0.551257
Chancay 5	Chinchorro	2	1	2	1	16	45.7143	1.65463	0.596781	53.1789	58.5253	9	1.37083	0.623894
Chancay 5	Chinchorro	2	1	2	1	19	40.8163	1.80893	0.614354	45.6363	59.0627	9	1.50508	0.684991
Chancay 5	Chinchorro	2	1	2	1	18	38.4354	1.3847	0.479073	39.3313	46.0534	9	1.1348	0.516468
Chancay 5	Chinchorro	2	1	2	1	16	53.1746	1.17322	0.423148	42.2043	57.0195	8	0.977206	0.469937
Chancay 6	Chinchorro	2	1	2	1	14	53.1746	1.78893	0.677869	43.4909	57.6457	7	1.02633	0.527431
Chancay 6	Chinchorro	2	1	2	1	17	53.1746	1.65098	0.582725	20.7304	43.199	9	1.07801	0.490625
Chancay 6	Chinchorro	2	1	2	1	18	45.2381	2.02023	0.698951	34.7956	41.8168	10	1.24233	0.539537
Chancay 6	Chinchorro	2	1	2	1	23	42.2222	1.97634	0.630311	41.1495	45.5436	13	1.29371	0.50438
Chancay 6	Chinchorro	2	1	2	1	21	47.8458	1.88614	0.619519	44.3322	56.9315	12	1.4913	0.600143
Colorados 1	Chinchorro	1	1	2	1	13	28.5714	1.48681	0.579666	-8.92857	28.5714	7	1.12866	0.580015
Colorados 1	Chinchorro	1	1	2	1	14	28.5714	1.54736	0.586332	22.7888	28.5714	8	1.22145	0.587392
Colorados 1	Chinchorro	1	1	2	1	15	50	1.44761	0.534557	297.619	54.9451	8	1.1174	0.537354
Colorados 1	Chinchorro	1	1	2	1	13	50	1.21761	0.474711	-857.143	47.619	7	1.0647	0.547147
Colorados 1	Chinchorro	1	1	2	1	17	20.6349	1.33068	0.46967	-49.6032	23.8095	7	1.02564	0.527074
Colorados 2	Chinchorro	1	1	2	1	25	37.9252	1.52434	0.473562	58.9127	36.7569	12	1.21963	0.490814
Colorados 2	Chinchorro	1	1	2	1	16	50	1.53441	0.553422	108.844	45.7143	8	1.21622	0.58488
Colorados 2	Chinchorro	1	1	2	1	18	50	1.38487	0.479132	99.4898	53.0612	9	1.17812	0.536186
Colorados 2	Chinchorro	1	1	2	1	18	42.8571	1.50451	0.520523	63.6905	38.2143	8	1.1423	0.549332
Colorados 2	Chinchorro	1	1	2	1	15	28.5714	1.43043	0.528213	25.0496	28.5714	8	1.18931	0.571937
Colorados 3	Chinchorro	1	1	2	1	20	28.5714	1.44625	0.482769	47.619	28.5714	13	1.23242	0.480484
Colorados 3	Chinchorro	1	1	2	1	18	50	1.36632	0.472714	96.9089	59.1837	8	1.11613	0.536746
Colorados 3	Chinchorro	1	1	2	1	17	57.1429	1.38465	0.488721	100.765	66.3866	10	1.13564	0.493203
Colorados 3	Chinchorro	1	1	2	1	17	47.8458	1.68976	0.59641	54.1088	50.2688	9	1.28323	0.584024
Colorados 3	Chinchorro	1	1	2	1	17	45.7143	1.54004	0.543567	85.119	60.084	10	1.30342	0.566068
Colorados 4	Chinchorro	1	1	2	1	16	24.6032	1.2728	0.459065	31.9795	26.6278	8	0.982205	0.472341
Colorados 4	Chinchorro	1	1	2	1	13	28.5714	0.942339	0.367391	19.0476	28.5714	7	0.761322	0.391242
Colorados 4	Chinchorro	1	1	2	1	10	28.5714	1.14913	0.499059	32.1429	28.5714	7	1.03067	0.529661
Colorados 4	Chinchorro	1	1	2	1	11	28.5714	1.50724	0.628568	17.8571	28.5714	6	1.11099	0.620055
Colorados 4	Chinchorro	1	1	2	1	14	28.5714	1.4204	0.538222	23.2871	28.5714	8	1.13669	0.546631
Colorados 5	Chinchorro	1	1	2	1	12	28.5714	1.00082	0.402761	68.0272	28.5714	7	0.867139	0.445621
Colorados 5	Chinchorro	1	1	2	1	17	28.5714	1.26743	0.447345	36.7219	28.5714	8	1.00166	0.481698
Colorados 5	Chinchorro	1	1	2	1	13	50	1.43841	0.560795	43.1487	44.0476	8	1.12701	0.541975
Colorados 5	Chinchorro	1	1	2	1	13	28.5714	1.13279	0.441643	30.0752	28.5714	5	0.886773	0.550983
Colorados 5	Chinchorro	1	1	2	1	10	28.5714	1.04677	0.454607	51.0204	28.5714	6	0.849549	0.474143
Colorados 6	Chinchorro	1	1	2	1	18	42.8571	1.53418	0.530789	42.517	48.2033	10	1.26228	0.548203
Colorados 6	Chinchorro	1	1	2	1	18	50	1.01957	0.352746	58.5317	62.4339	10	0.874782	0.379913
Colorados 6	Chinchorro	1	1	2	1	15	28.5714	1.50386	0.555328	27.0337	28.5714	7	1.17068	0.601611
Colorados 6	Chinchorro	1	1	2	1	20	27.4376	1.67827	0.56022	23.9081	27.9942	10	1.35248	0.587373
Colorados 6	Chinchorro	1	1	2	1	13	28.5714	1.19427	0.465611	-59.5238	28.5714	8	1.08875	0.52358
Cueva Tib 1	Chinchorro	1	1	2	1	14	28.5714	0.85876	0.325404	23.8677	28.5714	7	0.614466	0.315773
Cueva Tib 1	Chinchorro	1	1	2	1	13	28.5714	0.700926	0.273271	107.143	28.5714	6	0.490034	0.273493
Cueva Tib 1	Chinchorro	1	1	2	1	10	28.5714	0.745286	0.323674	19.9443	28.5714	6	0.531762	0.296782
Cueva Tib 1	Chinchorro	1	1	2	1	12	28.5714	0.702793	0.282825	21.4553	28.5714	8	0.554774	0.26679
Cueva Tib 1	Chinchorro	1	1	2	1	15	28.5714	0.928435	0.342842	-514.286	28.5714	9	0.755477	0.343832
Cueva Tib 2	Chinchorro	1	2	2	1	15	28.5714	0.530345	0.19584	30.0099	28.5714	8	0.366639	0.176316
Cueva Tib 2	Chinchorro	1	2	2	1	12	28.5714	0.562856	0.22651	33.2488	28.5714	7	0.457659	0.23519
Cueva Tib 2	Chinchorro	1	2	2	1	17	28.5714	0.807611	0.285051	42.0958	28.5714	9	0.608102	0.276759
Cueva Tib 2	Chinchorro	1	2	2	1	14	28.5714	0.712417	0.269951	-59.5238	28.5714	8	0.510401	0.245451
Cueva Tib 2	Chinchorro	1	2	2	1	16	26.9841	0.812817	0.293162	16.2161	26.2751	9	0.659595	0.300195
Cueva Tib 3	Chinchorro	1	1	2	1	15	24.6032	0.853987	0.315351	134.921	24.9084	8	0.620874	0.298577
Cueva Tib 3	Chinchorro	1	1	2	1	15	28.5714	0.825801	0.304943	30.4311	28.5714	8	0.562439	0.270476
Cueva Tib 3	Chinchorro	1	1	2	1	18	28.5714	0.964674	0.333754	23.844	28.5714	9	0.695554	0.31656
Cueva Tib 3	Chinchorro	1	1	2	1	19	26.1905	0.967635	0.328632	30.3207	26.8503	9	0.627712	0.285684
Cueva Tib 3	Chinchorro	1	1	2	1	17	23.8095	0.779974	0.275297	31.9264	26.9406	7	0.507584	0.260847
Cueva Tib 4	Chinchorro	1	1	2	1	11	28.5714	1.17649	0.490633	63.4921	28.5714	7	0.96667	0.49677
Cueva Tib 4	Chinchorro	1	1	2	1	9	28.5714	1.17148	0.533162	5.69909	28.5714	6	1.00315	0.559867
Cueva Tib 4	Chinchorro	1	1	2	1	12	28.5714	1.23947	0.4988	13.5582	28.5714	8	1.02724	0.494
Cueva Tib 4	Chinchorro	1	1	2	1	12	28.5714	0.736332	0.296322	30.6122	28.5714	8	0.618623	0.297495
Cueva Tib 4	Chinchorro	1	1	2	1	16	28.5714	0.916403	0.330523	18.0332	28.5714	8	0.641817	0.308649
Cueva Tib 5	Chinchorro	1	2	2	1	11	24.6032	1.64616	0.686503	14.1291	26.8828	8	1.3789	0.663112
Cueva Tib 5	Chinchorro	1	2	2	1	12	46.0317	1.73935	0.699964	44.5397	56.7631	8	1.29883	0.624607
Cueva Tib 5	Chinchorro	1	2	2	1	13	41.2698	1.2502	0.487416	67.1551	51.5873	10	0.85897	0.373046
Cueva Tib 5	Chinchorro	1	2	2	1	17	46.0317	1.91303	0.675217	18.9605	34.6684	10	1.43061	0.621308
Cueva Tib 5	Chinchorro	1	2	2	1	18	49.5238	2.01327	0.696544	42.6034	49.9468	8	1.31442	0.632104
Cueva Tib 6	Chinchorro	1	1	2	1	16	50	1.63807	0.590809	114.796	61.2245	8	0.883726	0.424982
Cueva Tib 6	Chinchorro	1	1	2	1	16	49.5238	1.75092	0.631509	45.5114	53.2164	9	1.1291	0.513874
Cueva Tib 6	Chinchorro	1	1	2	1	12	57.1429	1.51649	0.61028	196.429	52.381	9	1.20767	0.549635
Cueva Tib 6	Chinchorro	1	1	2	1	15	50	1.72901	0.63847	55.3075	61.8585	9	1.01684	0.462785
Cueva Tib 6	Chinchorro	1	1	2	1	14	46.0317	1.94994	0.738878	33.721	47.7076	8	1.31429	0.632039
La Caldera 1	Chinchorro	1	1	2	1	17	25.1701	1.8134	0.640052	16.6571	21.5735	9	1.2817	0.583329
La Caldera 1	Chinchorro	1	1	2	1	18	24.0363	1.69178	0.585315	11.3449	14.9523	10	1.28616	0.558572
La Caldera 1	Chinchorro	1	1	2	1	19	25.9259	1.50497	0.511124	21.0059	23.0587	10	1.2088	0.524974
La Caldera 1	Chinchorro	1	1	2	1	21	26.5801	1.71742	0.564102	17.2585	23.9135	10	1.35184	0.587096
La Caldera 1	Chinchorro	1	1	2	1	18	26.8707	1.58524	0.548454	11.4024	16.7496	9	1.29199	0.58801
La Caldera 2	Chinchorro	1	1	2	1	19	25.3968	1.61166	0.547356	16.9961	27.2874	10	1.14626	0.497815
La Caldera 2	Chinchorro	1	1	2	1	16	26.1905	1.72036	0.620488	16.3343	26.6751	9	1.22279	0.556514
La Caldera 2	Chinchorro	1	1	2	1	14	28.5714	1.54253	0.584501	8.11054	28.5714	7	1.04532	0.537187
La Caldera 2	Chinchorro	1	1	2	1	15	24.6032	1.48914	0.549892	5.62678	17.3508	8	1.17479	0.564957
La Caldera 2	Chinchorro	1	1	2	1	11	28.5714	1.17232	0.488896	2.22734	28.5714	6	0.95889	0.535167
La Caldera 3	Chinchorro	1	1	2	1	16	26.9841	1.17487	0.423744	30.385	26.501	9	0.947445	0.431201
La Caldera 3	Chinchorro	1	1	2	1	17	26.7574	1.30404	0.460268	37.3814	27.4672	8	0.918235	0.441578
La Caldera 3	Chinchorro	1	1	2	1	19	35.0265	1.67657	0.569402	22.529	26.8124	10	1.2021	0.522068
La Caldera 3	Chinchorro	1	1	2	1	19	27.2109	1.6155	0.548663	24.2383	25.1174	9	1.05339	0.479417
La Caldera 3	Chinchorro	1	1	2	1	13	19.0476	1.26888	0.494698	18.09	21.4531	7	1.00154	0.514692
La Caldera 4	Chinchorro	1	1	2	1	15	25.1701	1.34843	0.497935	15.5045	19.2449	9	1.1123	0.506228
La Caldera 4	Chinchorro	1	1	2	1	22	33.3333	1.77959	0.575726	20.3036	24.9603	13	1.33912	0.522083
La Caldera 4	Chinchorro	1	1	2	1	11	24.6032	0.590282	0.246167	52.9101	22.2222	8	0.505831	0.243253
La Caldera 4	Chinchorro	1	1	2	1	21	23.4694	1.81748	0.596966	15.389	19.4767	9	1.29533	0.589528
La Caldera 4	Chinchorro	1	1	2	1	21	33.4776	1.86211	0.611627	23.6271	27.609	11	1.3824	0.576506
La Caldera 5	Chinchorro	2	1	2	1	19	34.7884	1.87498	0.636788	13.5831	20.294	10	1.23106	0.534644
La Caldera 5	Chinchorro	2	1	2	1	22	26.1472	1.90459	0.616164	15.2545	19.0231	9	1.18976	0.541482
La Caldera 5	Chinchorro	2	1	2	1	19	22.2222	1.55049	0.526582	18.5246	17.3469	9	1.30494	0.593905
La Caldera 5	Chinchorro	2	1	2	1	15	21.4286	1.57651	0.582157	10.5569	12.888	8	1.26128	0.606549
La Caldera 5	Chinchorro	2	1	2	1	23	33.189	1.89813	0.605369	18.2215	21.7489	13	1.54771	0.603409
La Caldera 6	Chinchorro	2	1	2	1	23	34.4974	1.67928	0.53557	14.9319	18.3103	13	1.3103	0.510847
La Caldera 6	Chinchorro	2	1	2	1	25	33.1502	1.65705	0.514793	19.1277	23.5855	12	1.32339	0.53257
La Caldera 6	Chinchorro	2	1	2	1	17	26.9841	1.21422	0.428567	17.9211	20.8333	9	0.99812	0.454264
La Caldera 6	Chinchorro	2	1	2	1	19	26.3039	1.82828	0.620927	10.449	24.3107	11	1.48139	0.617788
La Caldera 6	Chinchorro	2	1	2	1	20	35.3175	1.79609	0.599548	11.2246	26.9238	11	1.48115	0.617687
Penelope 1	Chinchorro	1	1	2	1	13	28.5714	0.867309	0.338139	26.4863	28.5714	6	0.768586	0.428956
Penelope 1	Chinchorro	1	1	2	1	15	26.1905	1.08562	0.400886	56.9728	26.5873	8	0.886616	0.426372
Penelope 1	Chinchorro	1	1	2	1	12	28.5714	1.08549	0.436835	-8.92857	28.5714	8	0.975275	0.469008
Penelope 1	Chinchorro	1	1	2	1	10	0	1.20201	0.522027	0	0	6	1.10193	0.614997
Penelope 1	Chinchorro	1	1	2	1	9	28.5714	0.970031	0.44148	-35.7143	28.5714	6	0.911155	0.508525
Penelope 2	Chinchorro	1	1	2	1	8	0	0.503687	0.242222	0	0	4	0.324739	0.23425
Penelope 2	Chinchorro	1	1	2	1	9	0	0.526735	0.239728	0	0	4	0.283058	0.204183
Penelope 2	Chinchorro	1	1	2	1	11	0	0.718862	0.299789	0	0	5	0.468464	0.291073
Penelope 2	Chinchorro	1	1	2	1	11	28.5714	0.672284	0.280364	-457.143	28.5714	7	0.591323	0.30388
Penelope 2	Chinchorro	1	1	2	1	9	0	0.639	0.290821	0	0	6	0.550155	0.307047
Penelope 3	Chinchorro	1	1	2	1	7	0	0.628335	0.3229	0	0	5	0.45677	0.283807
Penelope 3	Chinchorro	1	1	2	1	9	28.5714	0.694316	0.315997	59.5238	28.5714	7	0.645456	0.331699
Penelope 3	Chinchorro	1	1	2	1	11	23.8095	0.71658	0.298837	22.7591	20.6349	8	0.688135	0.330923
Penelope 3	Chinchorro	1	1	2	1	20	26.7007	1.51707	0.506412	17.0206	28.2055	11	1.38865	0.579112
Penelope 3	Chinchorro	1	1	2	1	18	37.3016	1.33176	0.460756	33.704	38.6335	13	1.22944	0.479324
Penelope 4	Chinchorro	1	1	2	1	11	57.1429	0.726728	0.303069	140.59	55.3571	6	0.653485	0.364717
Penelope 4	Chinchorro	1	1	2	1	11	20.6349	0.994743	0.41484	16.2711	27.3183	6	0.657716	0.367078
Penelope 4	Chinchorro	1	1	2	1	13	0	0.969396	0.377939	0	0	6	0.60557	0.337975
Penelope 4	Chinchorro	1	1	2	1	12	28.5714	0.764647	0.307717	-342.857	28.5714	5	0.455652	0.283112
Penelope 4	Chinchorro	1	1	2	1	8	0	0.705495	0.339271	0	0	4	0.505565	0.364688
Penelope 5	Chinchorro	2	1	2	1	13	28.5714	1.46747	0.572123	12.375	28.5714	8	1.15646	0.556141
Penelope 5	Chinchorro	2	1	2	1	14	50	1.27181	0.481918	51.1204	48.505	8	0.871812	0.419253
Penelope 5	Chinchorro	2	1	2	1	17	46.0317	1.58213	0.558421	42.7928	41.6667	10	1.1369	0.493749
Penelope 5	Chinchorro	2	1	2	1	9	28.5714	1.19757	0.545039	28.5714	28.5714	6	0.853703	0.476461
Penelope 5	Chinchorro	2	1	2	1	10	28.5714	1.06076	0.460682	-17.316	28.5714	6	0.683115	0.381254
Penelope 6	Chinchorro	1	1	2	1	11	50	1.25577	0.523696	90.2256	57.1429	9	0.870384	0.396129
Penelope 6	Chinchorro	1	1	2	1	16	39.0023	1.21078	0.436698	41.3317	41.5114	11	0.840111	0.350353
Penelope 6	Chinchorro	1	1	2	1	13	28.5714	1.13	0.440554	-571.429	28.5714	8	0.831622	0.399925
Penelope 6	Chinchorro	1	1	2	1	9	71.4286	1.15475	0.525547	76.5306	71.4286	6	0.756641	0.422289
Penelope 6	Chinchorro	1	1	2	1	9	0	0.768137	0.349594	0	0	7	0.314515	0.161629
Poza Rica 1	Xcalak	1	1	1	1	15	45.7143	1.02607	0.378894	23.2233	29.5033	10	0.804117	0.349224
Poza Rica 1	Xcalak	1	1	1	1	14	24.6032	0.769545	0.291598	17.7453	27.391	10	0.689283	0.299352
Poza Rica 1	Xcalak	1	1	1	1	11	28.5714	1.30438	0.543968	21.7609	28.5714	8	1.23537	0.594086
Poza Rica 1	Xcalak	1	1	1	1	10	28.5714	0.799278	0.347122	17.0455	28.5714	7	0.693134	0.3562
Poza Rica 1	Xcalak	1	1	1	1	14	28.5714	1.02822	0.389615	102.976	28.5714	9	0.963915	0.438697
Poza Rica 2	Xcalak	1	1	1	1	16	41.2698	0.933735	0.336774	39.4966	50.1043	9	0.696039	0.316781
Poza Rica 2	Xcalak	1	1	1	1	12	50	0.705179	0.283785	61.4762	60.0791	7	0.538187	0.276574
Poza Rica 2	Xcalak	1	1	1	1	16	45.7143	1.06425	0.383845	5.04601	34.8872	9	0.857581	0.390302
Poza Rica 2	Xcalak	1	1	1	1	20	36.2963	1.33146	0.444454	32.6801	34.0866	10	0.945149	0.410473
Poza Rica 2	Xcalak	1	1	1	1	18	38.7755	0.978465	0.338526	39.8952	37.275	9	0.706702	0.321634
Poza Rica 3	Xcalak	1	1	1	1	14	26.1905	1.35526	0.513541	3.70175	28.4999	9	1.28946	0.58686
Poza Rica 3	Xcalak	1	1	1	1	14	28.5714	1.54496	0.585419	0.622286	28.5714	10	1.4866	0.645624
Poza Rica 3	Xcalak	1	1	1	1	17	26.9841	1.45813	0.514654	14.5977	28.5093	11	1.39325	0.58103
Poza Rica 3	Xcalak	1	1	1	1	18	28.5714	1.33747	0.462731	18.6748	28.5714	11	1.27587	0.532077
Poza Rica 3	Xcalak	1	1	1	1	28	47.3545	1.48352	0.445208	20.5787	48.9079	14	1.33936	0.507515
Poza Rica 4	Xcalak	1	1	1	1	15	41.2698	0.57653	0.212895	70.3934	56.9714	9	0.4376	0.199161
Poza Rica 4	Xcalak	1	1	1	1	14	45.7143	0.554996	0.210301	126.557	40.791	8	0.42465	0.204213
Poza Rica 4	Xcalak	1	1	1	1	14	50	0.656693	0.248836	47.4026	54.8872	7	0.462694	0.237778
Poza Rica 4	Xcalak	1	1	1	1	19	26.9841	1.69687	0.576296	26.316	28.0531	12	1.53828	0.619049
Poza Rica 4	Xcalak	1	1	1	1	19	25.3968	1.86845	0.63457	16.729	25.7896	13	1.67282	0.652184
Poza Rica 5	Xcalak	1	1	1	1	15	45.7143	0.456373	0.168525	0	49.4434	8	0.319994	0.153885
Poza Rica 5	Xcalak	1	1	1	1	12	57.1429	0.364615	0.146732	-317.46	62.1118	7	0.300977	0.154672
Poza Rica 5	Xcalak	1	1	1	1	17	50	0.472037	0.166608	59.747	42.33	9	0.348901	0.158792
Poza Rica 5	Xcalak	1	1	1	1	15	45.7143	0.399161	0.147398	203.571	54.2857	7	0.304838	0.156656
Poza Rica 5	Xcalak	1	1	1	1	16	42.8571	0.470869	0.16983	61.2245	48.6009	8	0.3584	0.172354
Poza Rica 6	Xcalak	1	1	1	1	23	26.1905	1.93929	0.618497	17.5813	28.1817	13	1.59825	0.623113
Poza Rica 6	Xcalak	1	1	1	1	21	38.5488	1.61016	0.528872	31.7122	33.3808	13	1.47301	0.574286
Poza Rica 6	Xcalak	1	1	1	1	21	24.3197	1.75113	0.575173	23.5788	25.5108	11	1.35572	0.565378
Poza Rica 6	Xcalak	1	1	1	1	18	39.2857	0.798417	0.276233	36.8929	38.9371	9	0.602186	0.274067
Poza Rica 6	Xcalak	1	1	1	1	17	42.8571	0.825037	0.291202	33.8559	43.609	7	0.589922	0.30316
Rio Huach 1	Xcalak	1	1	1	1	24	25.6854	1.73292	0.545278	24.5801	27.421	13	1.19664	0.466535
Rio Huach 1	Xcalak	1	1	1	1	22	26.8707	1.55397	0.502733	24.6894	27.5554	11	1.09914	0.458376
Rio Huach 1	Xcalak	1	1	1	1	29	32.517	1.63164	0.484554	21.6675	27.9517	14	1.13767	0.431091
Rio Huach 1	Xcalak	1	1	1	1	25	33.6941	1.73095	0.537749	23.9362	29.1088	15	1.1612	0.428794
Rio Huach 1	Xcalak	1	1	1	1	24	33.5498	1.78578	0.56191	20.2658	26.7914	14	1.20661	0.457211
Rio Huach 2	Xcalak	1	1	1	1	23	26.1472	1.50976	0.481506	23.851	27.1096	13	0.964087	0.37587
Rio Huach 2	Xcalak	1	1	1	1	28	32.2868	2.17831	0.653716	23.307	25.6403	15	1.51954	0.561121
Rio Huach 2	Xcalak	1	1	1	1	20	35.7143	1.95748	0.653421	20.8011	28.504	11	1.43005	0.596377
Rio Huach 2	Xcalak	1	1	1	1	22	25.9259	1.87721	0.607305	18.939	25.8904	13	1.35601	0.528668
Rio Huach 2	Xcalak	1	1	1	1	24	25.5026	2.03219	0.639446	22.986	28.1043	12	1.3354	0.537406
Rio Huach 3	Xcalak	1	1	1	1	23	43.254	2.0288	0.647043	33.5528	40.9172	14	1.34792	0.510758
Rio Huach 3	Xcalak	1	1	1	1	25	42.9182	1.97525	0.613647	32.8654	34.8506	14	1.20862	0.457974
Rio Huach 3	Xcalak	1	1	1	1	21	43.9153	1.75807	0.577453	25.4771	31.3527	13	1.13878	0.443977
Rio Huach 3	Xcalak	1	1	1	1	23	35.5556	1.84951	0.589862	27.4964	31.5305	15	1.37874	0.509126
Rio Huach 3	Xcalak	1	1	1	1	22	41.039	1.66554	0.538829	28.4206	30.6119	15	1.16674	0.430842
Rio Huach 4	Xcalak	1	1	1	1	27	38.6709	2.10816	0.639644	27.4614	33.7739	16	1.47289	0.531232
Rio Huach 4	Xcalak	1	1	1	1	23	39.1331	1.96563	0.626895	34.9812	46.5546	13	1.23558	0.481716
Rio Huach 4	Xcalak	1	1	1	1	24	43.2234	2.01042	0.632595	44.6842	45.4995	13	1.29394	0.504469
Rio Huach 4	Xcalak	1	1	1	1	18	36.3757	1.76399	0.610298	26.7041	42.3331	11	1.13739	0.474329
Rio Huach 4	Xcalak	1	1	1	1	25	39.2552	1.95365	0.606936	33.9721	36.4876	15	1.34341	0.496082
Rio Huach 5	Xcalak	1	1	1	1	27	37.4603	1.9008	0.576727	29.7401	31.677	15	1.27817	0.471989
Rio Huach 5	Xcalak	1	1	1	1	23	34.709	2.11622	0.674923	32.0136	33.4387	15	1.43242	0.528948
Rio Huach 5	Xcalak	1	1	1	1	24	34.632	1.82096	0.572978	27.9241	30.8772	15	1.18926	0.439159
Rio Huach 5	Xcalak	1	1	1	1	20	38.4354	2.12783	0.710286	26.8648	30.6842	13	1.43823	0.560726
Rio Huach 5	Xcalak	1	1	1	1	22	42.4964	1.99691	0.646032	41.0702	46.8274	13	1.2769	0.497828
Rio Huach 6	Xcalak	1	1	1	1	19	38.4354	1.60676	0.545693	61.5918	40.1809	14	1.0867	0.411777
Rio Huach 6	Xcalak	1	1	1	1	21	41.3757	1.77404	0.582699	44.1133	48.7758	14	1.04211	0.394879
Rio Huach 6	Xcalak	1	1	1	1	24	39.3939	1.62074	0.509978	43.273	42.8581	14	0.934299	0.354028
Rio Huach 6	Xcalak	1	1	1	1	16	39.6825	1.61659	0.58306	59.1941	56.2152	10	0.893628	0.388098
Rio Huach 6	Xcalak	1	1	1	1	16	39.0023	1.67728	0.60495	48.9808	61.1865	11	1.04891	0.437431
Alejandro Reffs 1	Xcalak	1	1	1	1	22	39.5382	1.06986	0.346117	32.1618	32.1573	11	0.773853	0.322722
Alejandro Reffs 1	Xcalak	1	1	1	1	18	25.1701	1.05868	0.36628	24.5988	27.5698	8	0.63577	0.305741
Alejandro Reffs 1	Xcalak	1	1	1	1	21	25.1701	1.3014	0.427456	26.9145	27.5553	11	0.889458	0.370933
Alejandro Reffs 1	Xcalak	1	1	1	1	19	36.7725	1.17661	0.399603	30.6787	32.1035	10	0.819772	0.356023
Alejandro Reffs 1	Xcalak	1	1	1	1	25	26.5801	1.2963	0.402719	26.8469	28.1925	12	0.959078	0.385961
Alejandro Reffs 2	Xcalak	1	1	1	1	21	24.8677	1.47131	0.483264	25.1985	27.1623	11	1.12085	0.467429
Alejandro Reffs 2	Xcalak	1	1	1	1	21	35.8844	1.60406	0.526867	22.0984	26.61	13	1.16723	0.455068
Alejandro Reffs 2	Xcalak	1	1	1	1	21	33.4656	1.47581	0.484743	24.6557	23.7505	12	1.1758	0.473176
Alejandro Reffs 2	Xcalak	1	1	1	1	21	33.7302	1.56223	0.513127	22.2448	27.5534	12	1.09708	0.441498
Alejandro Reffs 2	Xcalak	1	1	1	1	21	34.4974	1.60225	0.526274	26.3642	28.6629	13	1.2725	0.496111
Alejandro Reffs 3	Xcalak	1	1	1	1	24	33.4554	1.52369	0.47944	25.7362	27.6741	13	1.13096	0.44093
Alejandro Reffs 3	Xcalak	1	1	1	1	27	33.4554	1.40252	0.425543	24.9817	28.1195	14	1.13589	0.430415
Alejandro Reffs 3	Xcalak	1	1	1	1	22	34.1991	1.24856	0.403928	36.4551	37.6469	10	1.00526	0.43658
Alejandro Reffs 3	Xcalak	1	1	1	1	27	24.898	1.85675	0.563364	23.3585	24.6918	13	1.23489	0.481448
Alejandro Reffs 3	Xcalak	1	1	1	1	19	39.6825	1.52939	0.519416	25.6247	31.8345	11	1.00042	0.417207
Alejandro Reffs 4	Xcalak	1	1	1	1	18	37.9252	1.4912	0.515921	37.0582	36.8935	10	0.922914	0.400816
Alejandro Reffs 4	Xcalak	1	1	1	1	17	45.2381	1.45954	0.515155	35.3777	36.077	10	0.892843	0.387757
Alejandro Reffs 4	Xcalak	1	1	1	1	22	38.7755	1.45258	0.469931	46.072	38.4524	11	0.87633	0.365458
Alejandro Reffs 4	Xcalak	1	1	1	1	22	36.7725	1.81447	0.58701	31.3095	34.5104	12	1.05137	0.423104
Alejandro Reffs 4	Xcalak	1	1	1	1	18	40.1361	1.81609	0.628323	36.8974	38.2121	11	1.11593	0.465381
Alejandro Reffs 5	Xcalak	1	1	1	1	19	40.1361	1.65807	0.563118	33.1403	36.1432	11	0.962594	0.401433
Alejandro Reffs 5	Xcalak	1	1	1	1	17	46.0317	1.63571	0.577335	27.8009	41.6634	9	1.17207	0.533432
Alejandro Reffs 5	Xcalak	1	1	1	1	17	49.8413	1.58603	0.559797	64.0092	52.4837	9	1.06499	0.484697
Alejandro Reffs 5	Xcalak	1	1	1	1	19	49.8413	1.59173	0.540587	50.3961	53.2907	11	1.10631	0.461366
Alejandro Reffs 5	Xcalak	1	1	1	1	16	51.9048	1.5393	0.555186	86.0615	51.1046	10	1.04884	0.455506
Alejandro Reffs 6	Xcalak	1	1	1	1	11	50	0.956502	0.398892	54.9575	57.1687	7	0.564553	0.290123
Alejandro Reffs 6	Xcalak	1	1	1	1	13	45.7143	1.3079	0.509912	80.7619	45.2026	10	0.722446	0.313754
Alejandro Reffs 6	Xcalak	1	1	1	1	11	45.7143	0.905491	0.377619	0	62.8571	9	0.483256	0.219939
Alejandro Reffs 6	Xcalak	1	1	1	1	15	57.1429	1.03803	0.383314	-62.1664	52.381	10	0.652917	0.283558
Alejandro Reffs 6	Xcalak	1	1	1	1	12	28.5714	1.13126	0.455254	-42.6667	28.5714	9	0.512545	0.233269
Bacalar chico 1	Xcalak	1	1	1	1	18	27.4376	1.38619	0.479589	25.9716	27.4724	10	1.08764	0.472358
Bacalar chico 1	Xcalak	1	1	1	1	22	34.5599	1.29269	0.418205	26.6201	28.9828	13	1.03806	0.404711
Bacalar chico 1	Xcalak	1	1	1	1	19	39.6825	1.26083	0.428206	22.4465	30.8325	11	0.977025	0.407451
Bacalar chico 1	Xcalak	1	1	1	1	20	24.6032	1.29163	0.431157	21.1829	26.5704	11	1.07243	0.447239
Bacalar chico 1	Xcalak	1	1	1	1	24	33.4392	1.32469	0.416824	25.9792	29.6141	12	1.08719	0.437519
Bacalar chico 2	Xcalak	1	1	1	1	26	32.3391	1.57023	0.481948	25.7434	27.3803	12	1.21811	0.490204
Bacalar chico 2	Xcalak	1	1	1	1	24	34.1991	1.4809	0.465979	26.0842	28.9547	13	1.06939	0.416924
Bacalar chico 2	Xcalak	1	1	1	1	20	37.415	1.32971	0.443869	21.8847	26.9033	12	0.897874	0.361331
Bacalar chico 2	Xcalak	1	1	1	1	19	39.6825	1.53335	0.520761	28.9062	32.3489	12	1.14634	0.46132
Bacalar chico 2	Xcalak	1	1	1	1	20	24.3386	1.59728	0.533185	20.7589	25.1885	11	1.09041	0.454738
Bacalar chico 3	Xcalak	1	1	1	1	24	33.9827	1.41289	0.444576	32.2675	33.8894	12	0.986648	0.397056
Bacalar chico 3	Xcalak	1	1	1	1	23	37.9731	1.43454	0.457518	34.1371	29.7432	11	1.14152	0.476052
Bacalar chico 3	Xcalak	1	1	1	1	21	41.039	1.52424	0.500651	37.0664	38.3108	13	1.29145	0.503498
Bacalar chico 3	Xcalak	1	1	1	1	22	35.2381	1.41644	0.458239	36.5665	33.7578	12	1.09734	0.4416
Bacalar chico 3	Xcalak	1	1	1	1	20	46.0884	1.23651	0.412756	49.943	43.0978	11	0.941207	0.392514
Bacalar chico 4	Xcalak	1	1	1	1	17	24.6032	0.858725	0.303092	22.5009	27.8369	11	0.562651	0.234644
Bacalar chico 4	Xcalak	1	1	1	1	21	48.0159	1.33796	0.439466	46.2381	47.5413	12	0.886053	0.356574
Bacalar chico 4	Xcalak	1	1	1	1	14	49.2063	1.21802	0.461538	73.3686	41.2698	8	0.997825	0.479853
Bacalar chico 4	Xcalak	1	1	1	1	16	51.9048	1.34331	0.484498	38.0338	42.7881	10	1.0969	0.476378
Bacalar chico 4	Xcalak	1	1	1	1	20	45.2381	1.21972	0.407154	43.3584	43.3503	13	0.964962	0.376211
Bacalar chico 5	Xcalak	1	1	1	1	23	34.632	1.19751	0.381922	27.1725	30.01	14	0.890738	0.337521
Bacalar chico 5	Xcalak	1	1	1	1	17	26.9841	1.26488	0.446448	25.6167	28.127	10	1.01577	0.441145
Bacalar chico 5	Xcalak	1	1	1	1	20	33.9105	1.54812	0.516775	28.6978	30.124	13	1.3063	0.509288
Bacalar chico 5	Xcalak	1	1	1	1	18	40.8163	1.19395	0.41308	33.463	35.1004	11	0.954305	0.397976
Bacalar chico 5	Xcalak	1	1	1	1	25	34.5455	1.44565	0.449115	28.2707	28.9409	14	0.93213	0.353206
Bacalar chico 6	Xcalak	1	1	1	1	16	38.7755	1.09203	0.393868	41.1706	37.3086	9	0.703876	0.320348
Bacalar chico 6	Xcalak	1	1	1	1	16	40.8163	1.12343	0.405191	46.2343	45.5996	9	0.688091	0.313164
Bacalar chico 6	Xcalak	1	1	1	1	17	45.2381	1.38802	0.48991	42.9802	41.9353	10	0.944173	0.410049
Bacalar chico 6	Xcalak	1	1	1	1	18	45.2381	1.11005	0.38405	47.0381	41.914	8	0.765995	0.368366
Bacalar chico 6	Xcalak	1	1	1	1	17	39.6825	1.17944	0.416291	27.1933	32.5209	10	0.857217	0.372285
Hobna 1	Xcalak	1	1	1	1	27	26.1678	1.7228	0.522719	24.4861	25.6735	11	1.19586	0.498711
Hobna 1	Xcalak	1	1	1	1	29	32.2902	1.67091	0.496216	24.4164	26.8869	13	1.20042	0.46801
Hobna 1	Xcalak	1	1	1	1	25	26.5873	1.70771	0.530531	24.7093	26.734	13	1.19995	0.467826
Hobna 1	Xcalak	1	1	1	1	26	39.3939	1.88678	0.579105	23.5374	27.6498	14	1.13288	0.429273
Hobna 1	Xcalak	1	1	1	1	19	26.5873	1.87997	0.638483	22.5349	25.5289	9	1.21335	0.55222
Hobna 2	Xcalak	1	1	1	1	21	35.5556	1.73364	0.569428	22.7142	26.2674	10	1.26184	0.548009
Hobna 2	Xcalak	1	1	1	1	28	33.595	1.6452	0.493726	25.0234	27.771	14	1.22015	0.462341
Hobna 2	Xcalak	1	1	1	1	25	25.1082	1.61103	0.500495	21.0797	24.5266	11	1.15356	0.481071
Hobna 2	Xcalak	1	1	1	1	31	31.5873	1.88315	0.548386	22.9438	25.4422	14	1.35158	0.512144
Hobna 2	Xcalak	1	1	1	1	26	33.1169	1.84347	0.565812	15.0034	19.9231	11	1.26265	0.526564
Hobna 3	Xcalak	1	1	1	1	19	37.585	1.92305	0.653114	28.217	31.1702	12	1.06043	0.42675
Hobna 3	Xcalak	1	1	1	1	21	43.254	2.08844	0.685967	33.2589	43.283	13	1.24158	0.484058
Hobna 3	Xcalak	1	1	1	1	21	41.6931	1.93316	0.634964	30.7781	35.669	13	1.1464	0.44695
Hobna 3	Xcalak	1	1	1	1	26	33.3333	2.10195	0.645147	27.0514	31.651	12	1.23811	0.49825
Hobna 3	Xcalak	1	1	1	1	21	36.1111	1.93188	0.634542	25.1432	28.2518	13	1.16627	0.454695
Hobna 4	Xcalak	1	1	1	1	19	26.3039	1.71033	0.580868	24.9199	28.2062	12	1.11142	0.44727
Hobna 4	Xcalak	1	1	1	1	22	26.3039	1.88398	0.609496	25.2468	28.1057	12	1.20495	0.484908
Hobna 4	Xcalak	1	1	1	1	21	45.2381	1.6585	0.54475	40.4355	38.3073	12	1.03184	0.415244
Hobna 4	Xcalak	1	1	1	1	23	34.1991	1.87016	0.59645	26.0776	27.8093	12	1.16751	0.469839
Hobna 4	Xcalak	1	1	1	1	20	25.9259	1.79896	0.600509	25.7759	27.7733	11	1.16053	0.483977
Hobna 5	Xcalak	1	1	1	1	24	34.1991	1.96126	0.617125	22.1132	28.8332	13	1.23402	0.481108
Hobna 5	Xcalak	1	1	1	1	27	38.2173	1.91541	0.58116	29.0873	30.4531	11	1.26343	0.526893
Hobna 5	Xcalak	1	1	1	1	23	35.5556	1.7878	0.570181	21.1108	28.7654	10	1.12633	0.489158
Hobna 5	Xcalak	1	1	1	1	27	26.2515	1.76569	0.535735	18.8432	22.0027	13	1.2529	0.488469
Hobna 5	Xcalak	1	1	1	1	29	32.517	1.81814	0.53994	25.3285	27.5713	15	1.23468	0.455929
Hobna 6	Xcalak	1	1	1	1	21	43.9153	2.19408	0.720663	39.1876	47.4908	13	1.39746	0.544828
Hobna 6	Xcalak	1	1	1	1	20	41.6931	1.95405	0.652277	30.4797	36.1568	12	1.05747	0.425559
Hobna 6	Xcalak	1	1	1	1	24	43.254	2.12941	0.670037	43.5323	47.2418	14	1.27975	0.484925
Hobna 6	Xcalak	1	1	1	1	21	46.712	1.93093	0.63423	40.5911	45.546	12	1.16556	0.469055
Hobna 6	Xcalak	1	1	1	1	21	42.5926	1.86604	0.612918	37.6052	47.6416	12	1.19031	0.479016
Bajo del Cabo 1	Punta Manabique	1	1	1	1	14	24.6032	1.74318	0.660533	4.84286	14.4594	10	1.61438	0.701118
Bajo del Cabo 1	Punta Manabique	1	1	1	1	4	0	0.727777	0.52498	0	0	3	0.705345	0.642033
Bajo del Cabo 1	Punta Manabique	1	1	1	1	6	28.5714	0.741813	0.414014	-35.7143	28.5714	5	0.737487	0.458227
Bajo del Cabo 2	Punta Manabique	1	1	1	1	10	24.7619	0.817608	0.355083	23.8095	25.1429	9	0.811136	0.369164
Bajo del Cabo 2	Punta Manabique	1	1	1	1	5	0	0.81605	0.50704	0	0	4	0.803632	0.579698
Bajo del Cabo 2	Punta Manabique	1	1	1	1	5	0	0.755413	0.469364	0	0	5	0.755413	0.469364
Bajo del Cabo 2	Punta Manabique	1	1	1	1	6	0	0.710752	0.396678	0	0	5	0.708086	0.439959
Motaguilla 1	Punta Manabique	1	1	1	1	6	28.5714	0.810737	0.452481	-35.7143	28.5714	5	0.737896	0.458481
Motaguilla 1	Punta Manabique	1	1	1	1	6	28.5714	0.716283	0.399765	32.2436	28.5714	6	0.716283	0.399765
Motaguilla 1	Punta Manabique	1	1	1	1	9	28.5714	0.810173	0.368725	38.0952	28.5714	7	0.794753	0.408422
Motaguilla 1	Punta Manabique	1	1	1	1	9	28.5714	0.685017	0.311765	-457.143	28.5714	7	0.67588	0.347334
Motaguilla 2	Punta Manabique	1	1	1	1	9	28.5714	0.83554	0.380271	-17.316	28.5714	6	0.813073	0.453785
Motaguilla 2	Punta Manabique	1	1	1	1	9	28.5714	0.907723	0.413123	24.7957	28.5714	6	0.844363	0.471248
Motaguilla 2	Punta Manabique	1	1	1	1	9	28.5714	0.540965	0.246204	32.2436	28.5714	6	0.521122	0.290843
Motaguilla 2	Punta Manabique	1	1	1	1	11	28.5714	1.48751	0.620341	1.99321	28.5714	6	1.36732	0.763118
Punta Pelicano 1	Cayos Cochinos	3	1	3	2	17	25.1701	1.39994	0.494116	24.1847	25.2562	11	1.21526	0.506803
Punta Pelicano 1	Cayos Cochinos	3	1	3	2	18	37.585	1.85269	0.640985	18.8893	34.0047	11	1.68645	0.703303
Punta Pelicano 1	Cayos Cochinos	3	1	3	2	23	39.7547	1.9491	0.621625	28.097	32.0735	14	1.71963	0.651609
Punta Pelicano 1	Cayos Cochinos	3	1	3	2	19	37.9252	1.69353	0.575163	34.5468	36.3211	12	1.49106	0.600047
Punta Pelicano 2	Cayos Cochinos	1	1	3	2	13	26.1905	1.29737	0.505807	18.0126	27.8838	9	1.16595	0.530645
Punta Pelicano 2	Cayos Cochinos	1	1	3	2	18	26.1905	1.2715	0.439908	25.5825	27.262	11	1.14195	0.476229
Punta Pelicano 2	Cayos Cochinos	1	1	3	2	16	27.4376	1.1205	0.404136	26.3637	26.4232	10	0.964084	0.418697
Punta Pelicano 2	Cayos Cochinos	1	1	3	2	13	28.5714	1.2543	0.489016	18.7025	28.5714	9	1.18935	0.541298
Punta Pelicano 3	Cayos Cochinos	2	1	3	2	23	33.9105	1.71798	0.547914	25.9049	27.5746	12	1.28964	0.518988
Punta Pelicano 3	Cayos Cochinos	2	1	3	2	22	35.4497	1.87241	0.605752	26.571	30.4894	11	1.48799	0.620539
Punta Pelicano 3	Cayos Cochinos	2	1	3	2	22	26.6789	1.74897	0.565818	24.4979	26.4611	12	1.35109	0.54372
Punta Pelicano 3	Cayos Cochinos	2	1	3	2	20	25.9259	1.61861	0.540304	21.1776	23.8049	10	1.27102	0.551998
Grupera 1	Cayos Cochinos	3	1	3	2	16	41.9048	1.25319	0.451992	25.2884	30.4406	9	1.05356	0.479494
Grupera 1	Cayos Cochinos	3	1	3	2	14	28.5714	1.12584	0.426607	61.2245	28.5714	8	1.00547	0.483531
Grupera 1	Cayos Cochinos	3	1	3	2	18	36.7725	1.65699	0.57328	32.3245	33.4236	12	1.28367	0.516586
Grupera 1	Cayos Cochinos	3	1	3	2	15	43.3333	1.331	0.491499	30.0722	33.9856	10	1.0089	0.438158
Grupera 2	Cayos Cochinos	1	1	3	2	14	24.6032	1.47302	0.55816	24.0026	27.1174	8	1.06785	0.513525
Grupera 2	Cayos Cochinos	1	1	3	2	15	43.3333	1.10259	0.407151	31.4295	33.8966	9	0.806345	0.366984
Grupera 2	Cayos Cochinos	1	1	3	2	16	24.6032	1.27235	0.458904	12.4201	21.4508	10	0.982852	0.426847
Grupera 2	Cayos Cochinos	1	1	3	2	17	26.3039	1.6081	0.567588	27.6722	27.6233	11	1.29299	0.539221
Grupera 3	Cayos Cochinos	3	3	3	2	18	36.7347	1.78597	0.617904	33.9988	38.4119	11	1.58424	0.660679
Grupera 3	Cayos Cochinos	3	3	3	2	15	26.9841	1.54379	0.570076	23.412	27.0186	10	1.3198	0.573184
Grupera 3	Cayos Cochinos	3	3	3	2	18	36.7347	2.06675	0.715046	25.8536	31.6214	10	1.68328	0.731039
Grupera 3	Cayos Cochinos	3	3	3	2	22	35.0265	1.88098	0.608526	24.8707	31.0661	13	1.60915	0.627363
Mariposales 1	Cayos Cochinos	1	1	3	2	14	28.5714	1.30513	0.494542	25.3525	28.5714	9	1.0506	0.47815
Mariposales 1	Cayos Cochinos	1	1	3	2	14	26.1905	1.34483	0.509586	30.6122	26.5594	10	1.05932	0.460058
Mariposales 1	Cayos Cochinos	1	1	3	2	18	25.9259	1.57854	0.546139	23.3164	24.8219	11	1.368	0.570501
Mariposales 1	Cayos Cochinos	1	1	3	2	19	25.1701	1.57071	0.533448	26.9566	27.2623	11	1.32008	0.550517
Mariposales 1	Cayos Cochinos	1	1	3	2	19	26.6667	1.52902	0.519289	22.8042	27.5493	14	1.31156	0.496979
Mariposales 1	Cayos Cochinos	1	1	3	2	18	27.2109	1.36692	0.472922	21.9898	26.5601	12	1.15483	0.464737
Mariposales 2	Cayos Cochinos	2	2	3	2	27	26.6667	1.76389	0.535187	25.5776	26.3274	14	1.3867	0.525452
Mariposales 2	Cayos Cochinos	2	2	3	2	27	26.6667	1.76389	0.535187	25.5776	26.3274	14	1.3867	0.525452
Mariposales 2	Cayos Cochinos	2	2	3	2	21	37.9252	1.4788	0.485724	35.7295	37.9282	11	1.2283	0.512243
Mariposales 2	Cayos Cochinos	2	2	3	2	21	37.037	1.57014	0.515727	34.0468	32.4091	11	1.1688	0.487428
Salamandinga 1	Cayos Cochinos	2	1	3	2	17	25.3401	1.36065	0.480249	23.3869	26.5306	12	1.27304	0.51231
Salamandinga 1	Cayos Cochinos	2	1	3	2	20	25.8874	1.29636	0.432736	23.4264	25.0457	13	1.13109	0.440979
Salamandinga 1	Cayos Cochinos	2	1	3	2	15	38.7755	1.20642	0.445494	12.3755	30.3203	10	1.13636	0.493515
Salamandinga 1	Cayos Cochinos	2	1	3	2	20	26.1905	1.48593	0.496016	20.7586	23.4607	13	1.3452	0.524453
Salamandinga 1	Cayos Cochinos	2	1	3	2	21	33.9394	1.52867	0.502104	31.5951	33.1998	13	1.36538	0.532324
Salamandinga 1	Cayos Cochinos	2	1	3	2	27	32.3356	1.76017	0.53406	22.6135	25.9563	16	1.61713	0.583255
Salamandinga 2	Cayos Cochinos	1	1	3	2	12	28.5714	1.04245	0.419512	20.6044	28.5714	10	1.02385	0.444651
Salamandinga 2	Cayos Cochinos	1	1	3	2	14	28.5714	1.24773	0.472793	77.0975	28.5714	9	1.18658	0.540036
Salamandinga 2	Cayos Cochinos	1	1	3	2	13	26.1905	1.21628	0.474191	32.3129	27.2668	10	1.19621	0.519506
Salamandinga 2	Cayos Cochinos	1	1	3	2	21	26.3039	1.46326	0.48062	24.0734	27.583	12	1.32107	0.531638
Salamandinga 2	Cayos Cochinos	1	1	3	2	21	26.0204	1.59333	0.523344	22.3479	26.2014	12	1.46006	0.58757
Salamandinga 2	Cayos Cochinos	1	1	3	2	19	25.3968	1.6172	0.549238	15.2005	26.1876	13	1.43974	0.561312
Roatan Bank 1	Cayos Cochinos	3	3	3	2	26	26.5568	1.47443	0.452543	22.3086	25.123	14	1.2835	0.486348
Roatan Bank 1	Cayos Cochinos	3	3	3	2	19	25.9259	1.977	0.671434	23.2414	27.4128	11	1.85276	0.772662
Roatan Bank 1	Cayos Cochinos	3	3	3	2	22	25.2525	1.43477	0.46417	23.782	25.2281	12	1.26119	0.507542
Roatan Bank 1	Cayos Cochinos	3	3	3	2	24	32.7228	2.2058	0.694073	25.1502	26.5284	14	1.91796	0.726758
Roatan Bank 2	Cayos Cochinos	3	2	3	2	25	25.469	1.57208	0.488393	23.3785	25.5097	14	1.36561	0.517462
Roatan Bank 2	Cayos Cochinos	3	2	3	2	20	24.3197	1.98562	0.662817	22.3623	26.166	11	1.73511	0.723597
Roatan Bank 2	Cayos Cochinos	3	2	3	2	19	35.8844	1.18953	0.403991	18.7846	24.6889	14	1.08234	0.410123
Roatan Bank 2	Cayos Cochinos	3	2	3	2	22	32.5397	1.61835	0.52356	23.876	26.2761	12	1.39195	0.56016
Med Luna 1	Media Luna	2	1	3	2	17	40.1361	1.06556	0.376095	15.9561	34.461	11	0.871611	0.36349
Med Luna 1	Media Luna	2	1	3	2	13	25.3968	0.893946	0.348524	23.01	26.8847	8	0.824461	0.396482
Med Luna 1	Media Luna	2	1	3	2	20	27.2109	1.16054	0.387399	22.5498	27.0026	11	1.00051	0.417244
Med Luna 1	Media Luna	2	1	3	2	6	20.6349	0.300326	0.167615	39.966	23.5589	6	0.300326	0.167615
Med Luna 1	Media Luna	2	1	3	2	11	28.5714	0.537464	0.22414	27.381	28.5714	8	0.510615	0.245554
Med Luna 1	Media Luna	2	1	3	2	7	0	0.418009	0.214814	0	0	7	0.418009	0.214814
Med Luna 2	Media Luna	3	1	3	2	18	25.1701	1.45837	0.504563	19.6825	24.1221	11	1.11171	0.46362
Med Luna 2	Media Luna	3	1	3	2	17	38.5488	1.85334	0.654148	13.3377	21.8427	11	1.38428	0.577289
Med Luna 2	Media Luna	3	1	3	2	21	26.3039	1.51444	0.497431	18.0505	22.0625	12	1.15092	0.463166
Med Luna 2	Media Luna	3	1	3	2	17	48.254	1.06138	0.374621	23.4968	32.4171	10	0.911908	0.396037
Med Luna 2	Media Luna	3	1	3	2	15	40.9524	1.12494	0.415405	16.702	28.0514	9	0.951827	0.433195
Med Luna 3	Media Luna	1	1	3	2	15	57.1429	1.37683	0.508423	5.09501	50.2857	9	1.20315	0.547578
Med Luna 3	Media Luna	1	1	3	2	15	28.5714	1.12981	0.417203	12.797	28.5714	9	1.01657	0.46266
Med Luna 3	Media Luna	1	1	3	2	12	24.6032	1.40722	0.566308	4.99615	26.4433	9	1.3809	0.628475
Med Luna 3	Media Luna	1	1	3	2	13	24.6032	1.03505	0.403538	35.5277	26.3566	8	0.975281	0.469011
Med Luna 3	Media Luna	1	1	3	2	12	28.5714	1.3978	0.562516	0.511284	28.5714	9	1.35077	0.61476
Med Luna 3	Media Luna	1	1	3	2	12	28.5714	1.24748	0.502024	14.3678	28.5714	10	1.16616	0.506458
Med Luna 4	Media Luna	2	1	3	2	18	41.2698	1.78437	0.617351	21.9899	44.5891	11	1.46326	0.610226
Med Luna 4	Media Luna	2	1	3	2	19	44.3878	1.70817	0.580134	37.1204	46.0034	12	1.4037	0.564889
Med Luna 4	Media Luna	2	1	3	2	19	35.9788	1.6496	0.560244	40.7322	47.7865	12	1.3151	0.529236
Med Luna 4	Media Luna	2	1	3	2	13	49.8413	1.17008	0.456182	50.9684	57.2519	10	1.03015	0.44739
Med Luna 4	Media Luna	2	1	3	2	13	45.7143	1.65712	0.646063	24.5013	53.1623	10	1.49321	0.648494
Med Luna 4	Media Luna	2	1	3	2	15	43.3333	1.41652	0.523079	41.0178	59.152	11	1.24537	0.519359
Med Luna 5	Media Luna	3	1	3	2	15	39.6825	1.45026	0.535538	27.2915	41.0324	10	1.23782	0.537579
Med Luna 5	Media Luna	3	2	3	2	17	38.5488	1.63312	0.576418	42.1013	50.3891	10	1.36775	0.594007
Med Luna 5	Media Luna	3	2	3	2	17	45.2381	1.68602	0.595092	37.8713	48.1743	10	1.37006	0.595009
Med Luna 5	Media Luna	3	2	3	2	9	71.4286	0.892792	0.406327	-571.429	71.4286	6	0.822214	0.458886
Med Luna 5	Media Luna	3	2	3	2	8	28.5714	0.72815	0.350166	-35.7143	28.5714	7	0.649521	0.333788
Med Luna 5	Media Luna	3	2	3	2	11	41.2698	1.21061	0.504862	45.7909	51.9753	10	1.19375	0.518441
Med Luna 6	Media Luna	3	2	3	2	13	28.5714	1.48048	0.577198	22.2769	28.5714	7	1.28164	0.658635
Med Luna 6	Media Luna	3	1	3	2	18	39.6825	1.56428	0.541205	19.7231	28.7893	12	1.29067	0.519405
Med Luna 6	Media Luna	3	1	3	2	16	38.5488	1.57286	0.567288	31.1478	36.9444	10	1.43433	0.622922
Med Luna 6	Media Luna	3	1	3	2	12	43.3333	1.5611	0.628232	25.8658	40.2447	8	1.1586	0.557169
Med Luna 6	Media Luna	3	1	3	2	15	49.8413	1.51128	0.558071	42.3858	55.6563	8	1.02264	0.491786
Med Luna 6	Media Luna	3	1	3	2	11	49.2063	1.25089	0.521662	32.7749	56.1675	8	1.11745	0.537378
LoR	Cayos Miskitos	3	1	3	2	11	50	1.83331	0.764552	31.2638	68.104	8	1.07518	0.517052
LoR	Cayos Miskitos	3	1	3	2	13	43.3333	0.776759	0.302836	36.1316	46.4836	9	0.550222	0.250417
LoR	Cayos Miskitos	3	1	3	2	11	46.0317	0.999179	0.41669	23.2485	42.9203	8	0.606983	0.291897
LoR	Cayos Miskitos	3	1	3	2	9	50	0.971946	0.442352	21.1039	37.1429	8	0.95876	0.461066
LoR	Cayos Miskitos	3	1	3	2	11	24.7619	1.04803	0.437063	23.5773	27.4178	8	0.979532	0.471055
NeR	Cayos Miskitos	3	2	3	2	9	57.1429	1.07843	0.490816	14.8536	38.3459	6	0.791773	0.441897
NeR	Cayos Miskitos	3	2	3	2	7	71.4286	0.500794	0.257357	22.3914	71.4286	6	0.422842	0.235993
PoR	Cayos Miskitos	3	1	3	2	12	46.0317	1.36514	0.549373	33.76	43.3774	9	0.933132	0.424687
PoR	Cayos Miskitos	3	1	3	2	14	39.6825	1.20571	0.456872	23.6318	34.0045	10	0.910401	0.395382
PoR	Cayos Miskitos	3	1	3	2	15	26.1905	1.50772	0.556756	20.3049	25.5916	12	1.23303	0.496207
PoR	Cayos Miskitos	3	1	3	2	13	20.6349	0.894772	0.348846	15.9017	25.3663	7	0.438227	0.225204
PoR	Cayos Miskitos	3	1	3	2	14	26.9841	0.985902	0.373581	25.1704	24.8907	9	0.52874	0.24064
LaR	Cayos Miskitos	3	1	3	2	14	41.2698	1.54228	0.584407	20.4259	40.8431	10	1.1376	0.494053
LaR	Cayos Miskitos	3	1	3	2	12	57.1429	1.16802	0.470046	25.2206	37.9162	9	1.01333	0.461185
LaR	Cayos Miskitos	3	1	3	2	16	26.1905	1.34028	0.483404	23.1924	26.9064	9	0.760153	0.34596
LaR	Cayos Miskitos	3	1	3	2	14	45.7143	1.28941	0.488588	36.3343	34.5927	11	1.23822	0.516378
LaR	Cayos Miskitos	3	1	3	2	12	71.4286	1.20143	0.48349	46.3822	71.4286	8	0.998923	0.48038
MaR	Cayos Miskitos	3	2	3	2	8	50	1.01371	0.487489	28.1931	59.4889	5	0.686679	0.426658
MaR	Cayos Miskitos	3	2	3	2	15	43.3333	1.14657	0.423392	7.96893	36.9503	11	1.02732	0.428425
MaR	Cayos Miskitos	3	2	3	2	13	41.2698	0.821973	0.320464	35.1234	47.84	10	0.664852	0.288742
MaR	Cayos Miskitos	3	2	3	2	13	50	1.23748	0.482457	37.2464	69.3147	11	1.03987	0.433661
MaR	Cayos Miskitos	3	2	3	2	11	46.0317	0.723063	0.30154	40.076	67.1517	10	0.679248	0.294994
MuK	Cayos Miskitos	3	2	3	2	19	25.3968	1.29371	0.439374	18.6916	25.1969	10	0.873692	0.379439
MuK	Cayos Miskitos	3	2	3	2	18	43.3333	1.34749	0.4662	33.2258	48.6582	10	0.953478	0.41409
MuK	Cayos Miskitos	3	2	3	2	16	46.0317	1.17135	0.422475	41.0138	66.9173	11	0.752351	0.313755
MuK	Cayos Miskitos	3	2	3	2	14	57.1429	1.1489	0.435347	34.1588	70.4607	8	0.738635	0.355208
MuK	Cayos Miskitos	3	2	3	2	14	49.2063	1.13056	0.428394	33.727	65.0794	8	0.803944	0.386615
